# Supplementary material for: Molecular and immune correlates of TIM-3 (HAVCR2) and galectin 9 (LGALS9) mRNA expression and DNA methylation in melanoma
Source: Clin Epigenetics. 2019 Nov 20;11:161. doi: 10.1186/s13148-019-0752-8 (PMC6868848; doi:10.1186/s13148-019-0752-8)
Supplement: Supplementary file 1 — Additional file 1. Associations and correlations of TIM-3 and LGALS9 methylation and mRNA expression with clinical-pathological parameters, molecular features and immune cell infiltrates in N = 470 melanoma patients from The Cancer Genome Atlas. Molecular data were obtained from The Cancer Genome Atlas [28]. P-values refer to Kruskal-Wallis (> two group comparisons), Wilcoxon Mann-Whitney U (2 group comparison) tests, and Spearman’s rank correlation (continuous variables), respectively. [file 13148_2019_752_MOESM1_ESM.xlsx]

## Sheet: TIM-3
	TIM-3 mRNA expression			TIM-3 DNA Methylation
					cg19110684 (1)		cg19646897 (2)		cg15371617 (3)		cg17484237 (4)		cg19063654 (5)		cg18374914 (6)
Variable	Total N (%)	Mean normalized counts, [95%CI]	P-value; (Spearman’s ρ)	Total N (%)	Mean methylation [%], [95%CI]	P-value; (Spearman’s ρ)	Mean methylation [%], [95%CI]	P-value; (Spearman’s ρ)	Mean methylation [%], [95%CI]	P-value; (Spearman’s ρ)	Mean methylation [%], [95%CI]	P-value; (Spearman’s ρ)	Mean methylation [%], [95%CI]	P-value; (Spearman’s ρ)	Mean methylation [%], [95%CI]	P-value; (Spearman’s ρ)
All Patients	468	412 [367-457]		470	50.1 [47.6-52.6]		61.4 [59.5-63.2]		13.2 [12.1-14.3]		19.7 [18.4-21.0]		57.9 [55.7-60.2]		35.0 [33.4-36.6]
Age	460		P=0.032; ρ=-0.100	462		P=0.86; ρ=0.009		P=0.71; ρ=0.017		P=0.77; ρ=-0.013		P=0.92; ρ=-0.005		P=0.18; ρ=-0.062		P=0.11; ρ=-0.074
Mean	58.2			58.2
Median	58.0			58.0
Range	15 – 90			15 – 90
Gender	468 (100%)			470 (100%)
Male	289 (61.8%)	384 [330-437]		290 (61.7%)	50.1 [46.8-53.3]		61.7 [59.3-64.0]		13.4 [12.0-14.8]		20.2 [18.5-21.9]		57.5 [54.6-60.3]		34.4 [32.3-36.4]
Female	179 (38.2%)	457 [379-536]	P=0.20	180 (38.3%)	50.2 [46.3-54.2]	P=0.95	60.9 [57.9-63.9]	P=0.77	13.0 [11.3-14.7]	P=0.79	18.8 [16.7-20.9]	P=0.15	58.7 [55.1-62.3]	P=0.66	36.0 [33.4-38.5]	P=0.32
Tissue	465 (100%)			467 (100%)
Regional cutaneous or subcutaneous tissue	74 (15.9%)	531 [365-697]		74 (15.8%)	51.4 [44.8-58.0]		60.4 [55.5-65.1]		11.1 [9.1-13.1]		18.0 [15.3-20.7]		55.9 [50.1-61.6]		33.1 [29.0-37.3]
Regional lymphnode	221 (47.5%)	488 [424-551]		222 (47.5%)	54.4 [41.8-49.0]		57.9 [55.2-60.6]		12.5 [11.0-13.9]		18.6 [16.8-20.4]		60.0 [56.6-63.4]		37.9 [35.5-40.3]
Primary tumor	102 (21.9%)	236 [177-296]		103 (22.1%)	52.8 [47.6-57.9]		64.1 [60.2-67.9]		14.1 [11.6-16.5]		19.2 [16.4-22.0]		52.4 [48.1-56.7]		33.0 [29.9-36.2]
Distant metastasis	68 (14.6%)	299 [211-388]	P<0.001	68 (14.6%)	60.0 [53.8-66.2]	P=0.001	69.2 [64.7-73.7]	P<0.001	16.9 [13.1-20.7]	P=0.026	26.1 [21.5-30.6]	P=0.024	62.4 [56.6-68.3]	P=0.009	30.7 [26.7-34.7]	P=0.008
Mutation subtype	315 (100%)			316 (100%)
BRAF hotspot	150 (47.6%)	454 [374-533]		150 (47.5%)	46.5 [42.2-50.8]		57.9 [54.9-61.0]		11.3 [9.6-13.0]		17.1 [15.2-18.9]		56.7 [52.9-60.5]		36.0 [33.3-38.7]
RAS hotspot	92 (29.2%)	377 [301-452]		92 (29.1%)	51.7 [45.9-57.5]		62.5 [58.1-66.8]		12.9 [11.0-14.9]		20.2 [17.2-22.8]		56.9 [51.5-62.3]		33.2 [29.6-36.9]
NF1 mutant	27 (8.6%)	467 [280-653]		28 (8.9%)	51.6 [39.2-64.0]		64.7 [56.8-72.7]		15.5 [10.0-20.9]		27.1 [19.4-34.8]		64.9 [55.5-74.3]		39.0 [32.1-45.9]
Triple wild type	46 (14.6%)	522 [294-749]	P=0.81	46 (14.6%)	57.1 [48.5-65.8]	P=0.11	66.1 [60.1-72.1]	P=0.036	16.8 [12.2-21.3]	P=0.023	26.4 [21.1-31.8]	P=0.007	70.8 [63.8-77.8]	P=0.001	41.2 [34.8-47.7]	P=0.12
Pathologic tumor category (pT)	392 (100%)			394 (100%)
pT0	23 (5.9%)	550 [394-705]		23 (5.8%)	44.1 [33.4-54.7]		55.4 [47.3-63.5]		11.0 [6.4-15.5]		15.7 [11.3-20.1]		55.2 [44.1-66.4]		35.0 [28.4-41.7]
pTis	8 (2.0%)	194 [71-317]		8 (2.0%)	55.3 [27.4-83.3]		65.6 [49.6-81.6]		10.4 [7.4-13.4]		18.3 [8.8-27.8]		67.5 [43.8-91.2]		32.6 [20.5-44.8]
pT1	42 (10.7%)	464 [354-574]		42 (10.7%)	45.8 [37.8-53.8]		57.5 [51.7-63.2]		11.7 [8.5-14.9]		16.9 [13.5-20.3]		59.1 [52.2-66.1]		37.6 [32.4-42.9]
pT2	78 (19.9%)	437 [330-544]		78 (19.8%)	52.1 [45.6-58.7]		63.3 [58.7-67.8]		14.4 [11.6-17.2]		22.8 [19.1-26.5]		59.6 [54.1-65.1]		33.3 [29.4-37.2]
pT3	89 (22.7%)	435 [329-542]		90 (22.8%)	48.5 [42.8-54.2]		62.7 [58.6-66.7]		11.6 [9.7-13.6]		18.5 [15.9-21.1]		57.5 [52.6-62.4]		34.5 [30.9-38.2]
pT4	152 (38.8%)	309 [233-384]	P<0.001	153 (38.8%)	52.9 [48.6-57.3]	P=0.38	63.1 [59.7-66.5]	P=0.22	14.5 [12.4-16.7]	P=0.19	20.5 [18.0-23.0]	P=0.23	54.9 [50.8-59.1]	P=0.58	34.0 [31.2-36.8]	P=0.79
Pathologic nodal category (pN)	412 (100%)			413 (100%)
pN0	235 (57.0%)	362 [312-411]		235 (56.9%)	52.0 [48.5-55.5]		62.9 [60.3-65.4]		13.4 [11.9-14.9]		20.4 [18.4-22.3]		57.7 [54.5-60.9]		34.0 [31.8-36.1]
pN1	74 (18.0%)	413 [285-541]		74 (17.9%)	48.9 [42.5-55.3]		60.9 [56.2-65.6]		11.3 [9.2-13.4]		18.0 [14.9-21.1]		57.8 [51.8-63.7]		34.0 [30.2-37.7]
pN2	49 (11.9%)	558 [362-754]		49 (11.9%)	50.8 [43.2-58.4]		63.3 [57.7-69.0]		13.6 [9.9-17.2]		20.7 [16.8-24.6]		60.8 [54.1-67.5]		37.9 [32.5-43.2]
pN3	54 (13.1%)	500 [335-664]	P=0.20	55 (13.3%)	43.3 [35.3-51.3]	P=0.23	56.7 [51.0-62.3]	P=0.20	14.2 [10.4-18.0]	P=0.46	19.0 [15.0-23.0]	P=0.33	60.8 [54.1-67.5]	P=0.81	39.0 [33.6-44.3]	P=0.25
Pathologic distant metastases category (pM)	440 (100%)			442 (100%)
pM0	416 (94.5%)	407 [360-454]		418 (95.6%)	50.5 [47.9-53.1]		61.4 [59.4-63.4]		13.3 [12.1-14.4]		19.6 [18.2-21.0]		58.1 [55.7-60.4]		35.1 [33.4-36.7]
pM1	24 (5.5%)	403 [223-582]	P=0.66	24 (5.4%)	40.9 [29.7-52.0]	P=0.10	57.0 [50.4-63.7]	P=0.19	10.1 [8.0-12.2]	P=0.62	17.4 [13.0-21.8]	P=0.78	50.9 [39.7-62.0]	P=0.17	34.5 [26.6-42.5]	P=0.75
Pathologic stage (AJCC 7)	416 (100%)			418 (100%)
0	7 (1.7%)	188 [42-334]		7 (1.7%)	51.8 [19.9-83.6]		63.8 [45.4-82.2]		10.3 [6.7-13.8]		15.4 [7.7-23.1]		66.5 [38.3-94.7]		34.6 [21.3-48.0]
I	77 (18.5%)	486 [381-590]		77 (18.4%)	47.3 [41.0-53.6]		61.5 [57.3-65.8]		13.0 [10.5-15.5]		20.1 [16.8-23.4]		58.3 [53.1-63.4]		35.5 [31.5-39.4]
II	139 (33.4%)	263 [216-310]		140 (33.5%)	55.1 [50.7-59.5]		64.0 [60.5-67.5]		13.7 [11.8-15.7]		20.0 [17.5-22.6]		53.7 [49.4-57.9]		31.3 [28.6-34.0]
III	170 (40.9%)	491 [397-585]		171 (40.9%)	48.2 [44.0-52.4]		60.4 [57.2-63.5]		13.6 [11.6-15.6]		19.8 [17.6-22.0]		61.2 [57.5-64.8]		37.2 [34.5-40.0]
IV	23 (5.5%)	413 [227-600]	P<0.001	23 (5.5%)	42.5 [31.3-53.6]	P=0.096	57.7 [50.9-64.5]	P=0.30	10.3 [8.2-12.5]	P=0.99	17.8 [13.3-22.3]	P=0.97	52.5 [41.4-63.6]	P=0.061	35.2 [27.0-43.4]	P=0.075
Breslow depth	358		P<0.001; ρ=-0.255	359		P=0.12; ρ=0.082		P=0.14; ρ=0.077		P=0.38; ρ=0.046		P=0.34; ρ=-0.051		P=0.075; ρ=-0.094		P=0.38; ρ=-0.046
Mean	3.00			3.00
Median	3.00			3.00
Range	0-75			0-75
Clark level	320 (100%)			321 (100%)
I	6 (1.9%)	177 [85-269]		6 (1.9%)	64.2 [28.2-100.3]		73.6 [60.0-87.2]		11.2 [7.2-15.3]		21.5 [9.5-33.5]		75.2 [51.0-99.4]		31.5 [18.5-44.6]
II	18 (5.6%)	609 [389-830]		18 (5.6%)	47.0 [33.7-60.3]		61.6 [51.5-71.7]		12.9 [9.1-16.7]		20.3 [15.6-26.0]		59.5 [47.2-71.7]		37.6 [29.9-45.4]
III	77 (24.1%)	411 [330-492]		77 (24.0%)	44.7 [38.9-50.4]		57.8 [53.4-62.3]		11.5 [9.2-13.8]		18.1 [15.0-21.3]		58.1 [52.4-63.7]		35.6 [31.5-39.7]
IV	168 (52.5%)	394 [315-474]		168 (52.3%)	51.8 [47.5-56.1]		63.5 [60.3-66.7]		13.5 [11.9-15.1]		20.4 [18.1-22.7]		55.9 [52.1-59.7]		32.9 [30.3-35.6]
V	51 (15.9%)	340 [176-504]	P=0.007	52 (16.2%)	57.1 [49.4-64.7]	P=0.064	63.8 [57.7-69.9]	P=0.11	14.6 [10.6-18.6]	P=0.095	21.9 [17.6-26.2]	P=0.55	59.0 [51.5-66.5]	P=0.30	35.0 [30.0-40.0]	P=0.67
Malignant neoplasm mitotic count rate	171		P=0.020; ρ=-0.178	172		P=0.027; ρ=0.168		P=0.036; ρ=0.160		P=0.36; ρ=0.070		P=0.44; ρ=0.059		P=0.42; ρ=-0.062		P=0.068; ρ=-0.139
Mean	5.00			5.00
Median	5.00			5.00
Range	0-40			0-40
Melanoma ulceration indicator
No	146	488 [394-582]		146	49.5 [44.9-54.0]		62.5 [59.2-65.8]		13.8 [11.9-15.7]		21.0 [18.5-23.5]		58.0 [53.9-62.1]		36.0 [33.0-39.1]
Yes	166	317 [253-381]	P=0.001	167	51.1 [46.8-55.4]	P=0.66	61.4 [58.2-64.7]	P=0.74	12.7 [11.0-14.5]	P=0.16	18.2 [16.2-20.2]	P=0.17	54.4 [50.5-58.3]	P=0.20	32.1 [29.7-34.5]	P=0.098
RPPA LCK	199		P<0.001; ρ=0.615	200		P<0.001; ρ=-0.425		P<0.001; ρ=-0.393		P=0.009; ρ=-0.184		P=0.058; ρ=-0.134		P=0.099; ρ=0.117		P<0.001; ρ=0.503
RPPA SYK	199		P<0.001; ρ=0.657	200		P<0.001; ρ=-0.404		P<0.001; ρ=-0.354		P=0.007; ρ=-0.190		P=0.031; ρ=-0.153		P=0.088; ρ=0.121		P<0.001; ρ=0.410
TERT RNASeq RSEM NORM	328		P=0.13; ρ=-0.083	328		P=0.52; ρ=-0.036		P=0.89; ρ=0.008		P=0.56; ρ=0.032		P=0.95; ρ=0.004		P=0.74; ρ=-0.018		P=0.095; ρ=-0.092
Pigment score	328		P=0.88; ρ=0.008	329		P=0.37; ρ=-0.050		P=0.50; ρ=0.037		P=0.79; ρ=0.015		P=0.82; ρ=-0.013		P=0.94; ρ=-0.004		P=0.25; ρ=0.064
Necrosis	328		P=0.35; ρ=0.052	329		P=0.024; ρ=-0.124		P=0.25; ρ=-0.064		P=0.68; ρ=-0.023		P=0.11; ρ=-0.087		P=0.83; ρ=-0.012		P=0.62; ρ=0.028
Purity (Carter et al. 2012)	298		P<0.001; ρ=-0.640	299		P<0.001; ρ=0.434		P<0.001; ρ=0.466		P<0.13; ρ=0.088		P=0.76; ρ=0.018		P<0.001; ρ=-0.273		P<0.001; ρ=-0.713
Tumor content (% nuclei that are tumor cells)	328		P=0.002; ρ=-0.168	329		P=0.039; ρ=0.114		P=0.010; ρ=0.141		P=0.22; ρ=-0.068		P=0.11; ρ=-0.088		P=0.025; ρ=-0.123		P<0.001; ρ=-0.277
Lymphocyte distribution	328		P<0.001; ρ=0.471	329		P<0.001; ρ=-0.274		P<0.001; ρ=-0.295		P=0.055; ρ=-0.106		P=0.23; ρ=-0.067		P=0.008; ρ=0.145		P<0.001; ρ=0.404
Lymphocyte density	328		P<0.001; ρ=0.489	329		P<0.001; ρ=-0.236		P<0.001; ρ=-0.294		P=0.024; ρ=-0.124		P=0.21; ρ=-0.069		P<0.001; ρ=0.193		P<0.001; ρ=0.411
Lymphocyte score	328		P<0.001; ρ=0.506	329		P<0.001; ρ=-0.272		P<0.001; ρ=-0.315		P=0.033; ρ=-0.118		P=0.20; ρ=-0.071		P=0.001; ρ=0.179		P<0.001; ρ=0.432
Leukocyte fraction (Saltz et al. 2018)	468		P<0.001; ρ=0.758	470		P<0.001; ρ=-0.552		P<0.001; ρ=-0.561		P=0.001; ρ=-0.159		P=0.034; ρ=-0.098		P<0.001; ρ=0.292		P<0.001; ρ=-0.819
Memory B cells (Thorsson et al. 2018)	468		P=0.25; ρ=-0.054	469		P=0.12; ρ=-0.072		P=0.012; ρ=-0.116		P=0.015; ρ=-0.112		P=0.001; ρ=-0.154		P=0.84; ρ=-0.010		P=0.86; ρ=-0.008
Naive B cells (Thorsson et al. 2018)	468		P=0.16; ρ=0.065	469		P=0.015; ρ=-0.112		P=0.014; ρ=-0.114		P=0.068; ρ=0.084		P=0.079; ρ=0.081		P=0.005; ρ=0.129		P<0.001; ρ=0.190
Activated dendritic cells (Thorsson et al. 2018)	468		P<0.001; ρ=-0.262	469		P=0.003; ρ=0.137		P<0.001; ρ=0.235		P<0.001; ρ=0.147		P=0.019; ρ=0.109		P=0.69; ρ=0.018		P=0.079; ρ=-0.081
Resting dendritic cells (Thorsson et al. 2018)	468		P<0.001; ρ=0.273	469		P=0.033; ρ=-0.099		P=0.005; ρ=-0.128		P=0.10; ρ=-0.075		P=0.31; ρ=-0.047		P=0.70; ρ=-0.018		P<0.001; ρ=0.199
Eosinophils (Thorsson et al. 2018)	468		P<0.001; ρ=-0.165	469		P=0.66; ρ=0.021		P=0.96; ρ=-0.003		P=0.54; ρ=-0.028		P=0.43; ρ=-0.037		P<0.001; ρ=-0.178		P<0.001; ρ=-0.202
M0 macrophages (Thorsson et al. 2018)	468		P<0.001; ρ=-0.243	469		P=0.45; ρ=0.035		P=0.040; ρ=0.095		P=0.66; ρ=0.020		P=0.66; ρ=0.021		P=0.12; ρ=-0.071		P=0.001; ρ=-0.152
M1 macrophages (Thorsson et al. 2018)	468		P<0.001; ρ=0.435	469		P<0.001; ρ=-0.180		P<0.001; ρ=-0.277		P=0.001; ρ=-0.148		P=0.084; ρ=-0.080		P=0.64; ρ=-0.022		P<0.001; ρ=0.211
M2 macrophages (Thorsson et al. 2018)	468		P<0.001; ρ=-0.170	469		P<0.001; ρ=0.278		P<0.001; ρ=0.329		P<0.001; ρ=0.160		P<0.001; ρ=0.201		P=0.46; ρ=-0.034		P<0.001; ρ=-0.294
Activated mast cells (Thorsson et al. 2018)	468		P=0.87; ρ=-0.008	469		P=0.39; ρ=0.040		P=0.51; ρ=0.030		P=0.72; ρ=-0.017		P=0.99; ρ=0.001		P=0.55; ρ=-0.028		P=0.93; ρ=0.004
Resting mast cells (Thorsson et al. 2018)	468		P<0.001; ρ=-0.332	469		P<0.001; ρ=0.182		P<0.001; ρ=0.231		P=0.028; ρ=0.101		P=0.025; ρ=0.103		P=0.16; ρ=-0.066		P<0.001; ρ=-0.249
Monocytes (Thorsson et al. 2018)	468		P=0.009; ρ=0.120	469		P=0.95; ρ=0.003		P=0.84; ρ=0.009		P=0.26; ρ=-0.052		P=0.079; ρ=-0.081		P=0.015; ρ=-0.112		P=0.61; ρ=-0.023
Neutrophils (Thorsson et al. 2018)	468		P=0.87; ρ=0.008	469		P=0.74; ρ=0.016		P=0.18; ρ=0.062		P=0.013; ρ=0.114		P=0.15; ρ=0.066		P=0.59; ρ=0.025		P=0.33; ρ=0.045
Activated NK cells (Thorsson et al. 2018)	468		P<0.001; ρ=0.388	469		P<0.001; ρ=-0.202		P<0.001; ρ=-0.268		P=0.011; ρ=-0.118		P=0.005; ρ=-0.131		P=0.15; ρ=0.067		P<0.001; ρ=0.343
Resting NK cells (Thorsson et al. 2018)	468		P<0.001; ρ=-0.327	469		P<0.001; ρ=0.167		P<0.001; ρ=0.262		P=0.40; ρ=0.039		P=0.84; ρ=0.010		P=0.11; ρ=-0.073		P<0.001; ρ=-0.282
Plasma cells (Thorsson et al. 2018)	468		P<0.001; ρ=0.188	469		P=0.061; ρ=-0.087		P=0.015; ρ=-0.112		P=0.84; ρ=-0.009		P=0.21; ρ=0.058		P=0.010; ρ=0.118		P=0.001; ρ=0.159
Activated memory CD4 T cells (Thorsson et al. 2018)	468		P<0.001; ρ=0.419	469		P=0.001; ρ=-0.151		P<0.001; ρ=-0.225		P<0.001; ρ=-0.188		P=0.069; ρ=-0.084		P=0.033; ρ=0.098		P<0.001; ρ=0.220
Resting memory CD4 T cells (Thorsson et al. 2018)	468		P=0.013; ρ=-0.115	469		P=0.38; ρ=0.041		P=0.057; ρ=0.088		P=0.004; ρ=0.135		P=0.050; ρ=0.091		P=0.67; ρ=-0.020		P=0.011; ρ=-0.117
Naive CD4 T cells (Thorsson et al. 2018)	468		P<0.001; ρ=-0.265	469		P=0.002; ρ=0.144		P<0.001; ρ=0.163		P=0.34; ρ=0.045		P=0.82; ρ=0.010		P=0.26; ρ=-0.052		P<0.001; ρ=-0.208
CD8 T cells (Thorsson et al. 2018)	468		P<0.001; ρ=0.527	469		P<0.001; ρ=-0.238		P<0.001; ρ=-0.308		P<0.001; ρ=-0.227		P=0.001; ρ=-0.151		P=0.058; ρ=0.088		P<0.001; ρ=-0.354
Follicular T helper cells (Thorsson et al. 2018)	468		P=0.022; ρ=0.106	469		P<0.001; ρ=-0.165		P<0.001; ρ=-0.193		P=0.052; ρ=-0.090		P=0.020; ρ=-0.107		P=0.83; ρ=-0.010		P<0.001; ρ=0.198
T helper 1 cells (Thorsson et al. 2018)	468		P<0.001; ρ=0.657	469		P<0.001; ρ=-0.304		P<0.001; ρ=-0.380		P=0.002; ρ=-0.144		P=0.16; ρ=-0.066		P<0.001; ρ=0.233		P<0.001; ρ=0.529
T helper 2 cells (Thorsson et al. 2018)	468		P=0.24; ρ=-0.055	469		P=0.90; ρ=0.006		P=0.95; ρ=-0.003		P=0.74; ρ=-0.015		P=0.51; ρ=0.030		P=0.068; ρ=-0.084		P=0.020; ρ=-0.107
T helper 17 cells (Thorsson et al. 2018)	468		P=0.007; ρ=0.125	469		P<0.001; ρ=-0.200		P=0.001; ρ=-0.147		P=0.53; ρ=-0.029		P=0.044; ρ=-0.093		P=0.95; ρ=0.003		P<0.001; ρ=0.189
γδ T cells (Thorsson et al. 2018)	468		P=0.45; ρ=0.035	469		P=0.48; ρ=0.033		P=0.62; ρ=-0.023		P=0.074; ρ=0.083		P=0.067; ρ=0.085		P=0.11; ρ=0.073		P=0.21; ρ=0.058
Regulatory T cells (Thorsson et al. 2018)	468		P<0.001; ρ=0.465	469		P<0.001; ρ=-0.356		P<0.001; ρ=-0.382		P=0.002; ρ=-0.141		P=0.004; ρ=-0.134		P=0.023; ρ=0.105		P<0.001; ρ=0.465
Lymphocytes (Thorsson et al. 2018)	468		P<0.001; ρ=0.428	469		P<0.001; ρ=-0.341		P<0.001; ρ=-0.408		P<0.001; ρ=-0.193		P<0.001; ρ=-0.181		P=0.001; ρ=0.148		P<0.001; ρ=0.438
Mast cells (Thorsson et al. 2018)	468		P<0.001; ρ=-0.466	469		P<0.001; ρ=0.271		P<0.001; ρ=0.335		P=0.019; ρ=0.108		P=0.018; ρ=0.109		P=0.035; ρ=0.097		P<0.001; ρ=-0.300
Dendritic cells (Thorsson et al. 2018)	468		P=0.031; ρ=0.100	469		P=0.52; ρ=-0.030		P=0.92; ρ=0.004		P=0.74; ρ=0.015		P=0.71; ρ=0.018		P=0.89; ρ=-0.007		P=0.001; ρ=0.150
Macrophages (Thorsson et al. 2018)	468		P<0.001; ρ=-0.272	469		P<0.001; ρ=0.278		P<0.001; ρ=0.328		P=0.001; ρ=0.155		P<0.001; ρ=0.176		P=0.004; ρ=-0.132		P<0.001; ρ=-0.388
RNASEQ_CLUSTER_CONSENHIER	329 (100%)			329 (100%)
MITF-low	59 (17.9%)	247 [182-312]		59 (17.9%)	59.8 [53.0-66.7]		66.6 [61.8-71.4]		12.1 [9.7-14.5]		20.3 [16.9-23.7]		56.2 [49.3-63.0]		27.7 [23.5-32.0]
Keratin	102 (31.0%)	159 [122-197]		102 (31.0%)	61.1 [55.8-66.4]		81.7 [68.2-75.5]		16.8 [13.9-19.7]		25.2 [21.6-28.7]		56.3 [51.1-61.5]		30.0 [26.7-33.3]
Immune	168 (51.1%)	665 [576-754]	P<0.001	168 (51.1%)	40.0 [36.2-43.8]	P<0.001	52.7 [50.0-55.4]	P<0.001	10.9 [9.6-12.2]	P<0.001	16.9 [15.3-18.6]	P=0.001	61.1 [57.6-64.6]	P=0.35	42.2 [39.7-44.6]	P<0.001
MIR subtype	320 (100%)			320 (100%)
Type 1	82 (25.6%)	491 [359-624]		82 (25.6%)	47.7 [41.8-53.6]		60.5 [56.6-64.5]		13.0 [10.8-15.1]		21.8 [19.0-24.5]		66.4 [62.2-70.7]		44.6 [41.1-48.1]
Type 2	85 (26.6%)	648 [518-777]		85 (26.6%)	41.5 [35.9-47.1]		54.7 [50.7-58.7]		9.2 [8.1-10.3]		15.1 [13.4-16.8]		59.3 [54.5-64.0]		40.4 [37.0-43.8]
Type 3	81 (25.3%)	260 [195-324]		81 (25.3%)	57.1 [50.8-63.5]		66.1 [61.2-71.0]		14.9 [11.6-18.2]		21.7 [17.8-25.6]		50.6 [44.6-56.6]		26.7 [23.3-30.1]
Type 4	72 (22.5%)	318 [239-397]	P<0.001	72 (22.5%)	55.3 [49.1-61.5]	P=0.001	63.8 [59.1-68.6]	P<0.001	15.5 [12.5-18.5]	P<0.001	22.8 [18.9-26.8]	P=0.002	57.8 [51.0-64.6]	P=0.004	30.4 [26.2-34.5]	P<0.001
Protein cluster	199 (100%)			200 (100%)
Type 1	62 (31.2%))	536 [376-697]		63 (31.5%))	46.0 [39.7-52.3]		62.9 [58.9-66.8]		11.9 [9.7-14.0]		20.6 [17.8-23.4]		65.2 [60.3-70.1]		44.0 [39.9-48.1]
Type 2	62 (31.2%)	427 [304-549]		62 (31.0%)	52.5 [45.0-60.0]		60.6 [55.2-65.9]		11.5 [9.4-13.7]		18.4 [14.7-22.0]		56.3 [49.8-62.9]		32.9 [28.6-37.2]
Type 3	60 (30.2%)	457 [363-552]		60 (30.0%)	52.9 [45.8-60.0]		61.4 [56.2-66.6]		12.9 [9.9-15.9]		19.5 [15.9-23.1]		60.9 [54.2-67.6]		35.9 [31.2-40.6]
Type 4	15 (7.5%)	545 [286-801]	P=0.21	15 (7.5%)	35.9 [22.3-49.5]	P=0.099	51.8 [39.0-64.6]	P=0.33	9.4 [5.6-13.3]	P=0.11	15.6 [8.7-22.6]	P=0.042	54.8 [43.1-66.4]	P=0.21	39.1 [28.8-49.3]	P=0.006
OncoSign cluster	310 (100%)			311 (100%)
1	29 (9.4%)	633 [281-985]		29 (9.3%)	51.7 [41.3-62.0]		62.5 [54.4-70.5]		16.1 [11.1-21.2]		22.2 [16.2-28.2 ]		64.5 [54.9-74.0]		35.7 [27.6-43.7]
2	44 (14.2%)	353 [231-475]		45 (14.5%)	53.5 [44.6-62.4]		66.1 [60.3-71.9]		14.3 [10.5-18.1]		24.7 [19.5-30.0]		59.8 [51.9-67.7]		34.3 [29.3-39.2]
3	68 (21.9%)	386 [299-474]		68 (21.9%)	53.9 [47.1-60.8]		63.6 [58.5-68.7]		14.0 [11.3-16.7]		22.4 [18.8-26.1]		61.9 [55.9-67.9]		37.2 [32.5-41.9]
4	58 (18.7%)	365 [282-449]		58 (18.6%)	53.1 [45.8-60.4]		60.9 [55.4-66.5]		11.8 [9.0-14.6]		19.9 [16.1-23.7]		55.2 [48.3-62.2]		32.0 [27.6-36.3]
5	31 (10.0%)	490 [339-640]		31 (10.0%)	32.5 [24.3-40.7]		51.2 [44.6-57.8]		9.0 [7.5-10.6]		13.9 [11.0-16.8]		54.5 [46.9-62.0]		41.1 [35.1-47.2]
6	33 (10.6%)	384 [214-553]		33 (10.6%)	55.7 [46.0-65.4]		64.4 [58.5-70.3]		13.9 [8.2-19.5]		19.5 [14.4-24.7]		58.1 [48.7-67.5]		33.3 [27.4-39.3]
7	47 (15.2%)	598 [408-788]	P=0.16	47 (15.1%)	44.5 [37.4-51.5]	P=0.005	56.6 [51.4-61.7]	P=0.014	12.1 [9.3-14.9]	P=0.15	17.4 [14.5-20.2]	P=0.073	62.4 [56.2-68.5]	P=0.36	40.2 [35.5-44.9]	P=0.096
UV signature	317 (100%)			318 (100%)
No	54 (17.0%)	406 [248-564]		54 (17.0%)	53.2 [45.2-61.2]		63.5 [58.0-69.0]		16.3 [12.2-20.3]		24.2 [19.6-28.8]		63.4 [56.1-70.7]		36.6 [31.1-42.1]
Yes	263 (83.0%)	451 [391-511]	P=0.40	264 (83.0%)	49.5 [46.1-52.8]	P=0.33	60.6 [58.2-63.1]	P=0.37	12.3 [11.0-13.6]	P=0.17	19.5 [17.8-21.2]	P=0.095	58.9 [55.9-61.8]	P=0.12	36.1 [34.0-38.2]	P=0.97
UV rate	317		P=0.022; ρ=0.129	318		P=0.026; ρ=-0.125		P=0.41; ρ=-0.047		P=0.79; ρ=-0.015		P=0.97; ρ=0.002		P=0.56; ρ=-0.033		P=0.10; ρ=0.029
Methylation subtype	330 (100%)			331 (100%)
Normal-like	69 (20.9%)	868 [675-1061]		70 (21.1%)	34.4 [29.1-39.7]		52.9 [48.9-56.9]		12.1 [9.9-14.4]		1.8 [16.3-21.3]		72.7 [69.3-76.2]		52.5 [48.9-56.0]
Hypo-methylated	84 (25.5%)	344 [285-403]		84 (25.4%)	39.3 [33.5-45.0]		52.3 [47.9-56.6]		8.8 [8.1-9.5]		13.7 [12.2-15.3]		44.7 [40.3-49.1]		32.0 [29.1-34.9]
Hyper-methylated	93 (28.1%)	361 [288-434]		93 (28.1%)	56.3 [51.1-61.5]		66.0 [62.2-69.7]		13.6 [11.1-16.0]		22.6 [19.4-25.8]		61.4 [56.2-66.7]		32.9 [29.6-36.2]
CpG island-methylated	84 (25.5%)	246 [195-296]	P<0.001	84 (25.4%)	66.6 [61.3-71.8]	P<0.001	71.4 [67.5-75.3]	P<0.001	17.0 [13.7-20.4]	P=0.003	24.7 [20.8-28.6]	P<0.001	58.4 [52.3-64.5]	P<0.001	29.4 [25.7-33.1]	P<0.001
Methylation
CDKN2A (cg13601799)	328		P=0.67; ρ=-0.024	329		P=0.19; ρ=0.72		P=0.11; ρ=0.088		P=0.29; ρ=0.058		P=0.82; ρ=-0.013		P=0.85; ρ=-0.010		P=0.091; ρ=-0.093
KIT (cg10087973)	329		P=0.097; ρ=0.092	330		P=0.72; ρ=0.020		P=0.85; ρ=0.011		P=0.38; ρ=0.049		P=0.90; ρ=-0.007		P=0.85; ρ=0.010		P=0.92; ρ=0.006
Total mutations	317		P=0.64; ρ=0.026	318		P=0.19; ρ=-0.074		P=0.98; ρ=0.001		P=0.45; ρ=-0.042		P=0.27; ρ=-0.062		P=0.15; ρ=-0.081		P=0.85; ρ=-0.011
Mean	849			849
Median	431			431
Range	15-49,557			15-49,557
CC>TT mutations	317		P=0.52; ρ=-0.036	318		P=0.94; ρ=0.004		P=0.65; ρ=0.025		P=0.58; ρ=-0.031		P=0.63; ρ=-0.027		P=0.061; ρ=-0.105		P=0.24; ρ=-0.066
C>T transitions at dipyrimidines	317		P=0.005; ρ=0.158	318		P=0.050; ρ=-0.110		P=0.28; ρ=-0.061		P=0.42; ρ=-0.045		P=0.67; ρ=-0.024		P=0.83; ρ=-0.012		P=0.057; ρ=0.107
C>T transitions at dipyrimidines in relation to total C>T transitions	317		P=0.006; ρ=0.154	318		P=0.059; ρ=-0.106		P=0.037; ρ=-0.117		P=0.60; ρ=-0.030		P=0.60; ρ=-0.029		P=0.55; ρ=0.034		P=0.002; ρ=0.169
Mutation
ARID2	317 (100%)			318 (100%)
Wild type	272 (85.8%)	445 [383-506]		273 (85.8%)	49.4 [46.1-52.8]		61.1 [58.7-63.5]		12.5 [11.3-13.7]		20.2 [18.5-21.9]		59.1 [56.1-62.0]		36.3 [34.2-38.5]
Mutant	45 (14.2%)	435 [299-571]	P=0.99	45 (14.2%)	54.4 [46.6-62.2]	P=0.30	61.5 [56.1-67.0]	P=1.00	16.0 [10.3-21.1]	P=0.69	21.0 [16.4-25.7]	P=0.77	63.1 [56.3-69.9]	P=0.36	35.4 [30.9-39.9]	P=0.88
BRAF	317 (100%)			318 (100%)
Wild type	151 (47.6%)	423 [338-509]		152 (47.8%)	53.6 [49.0-58.2]		64.2 [60.9-67.5]		14.3 [12.4-16.1]		23.1 [20.5-25.7]		62.5 [58.5-66.5]		36.6 [33.5-39.6]
Mutant	166 (52.4%)	461 [387-536]	P=0.25	166 (52.2%)	46.9 [42.8-51.0]	P=0.029	58.3 [55.4-61.2]	P=0.005	11.8 [10.1-13.5]	P=0.012	17.7 [15.9-19.6]	P=0.004	57.0 [53.3-60.8]	P=0.023	35.9 [33.4-38.4]	P=0.92
NRAS	317 (100%)			318 (100%)
Wild type	229 (72.2%)	462 [390-534]		230 (72.3%)	49.3 [45.7-53.0]		60.5 [58.0-63.1]		12.7 [11.2-14.2]		20.1 [18.2-22.0]		60.2 [57.1-63.3]		37.0 [34.7-39.4]
Mutant	88 (27.8%)	395 [315-474]	P=0.58	88 (27.7%)	52.1 [46.2-58.0]	P=0.47	62.7 [58.3-67.2]	P=0.24	13.8 [11.5-16.1]	P=0.11	20.9 [17.9-23.9]	P=0.38	58.2 [52.7-63.6]	P=0.64	34.0 [30.3-37.7]	P=0.18
KRAS	317 (100%)			318 (100%)
Wild type	313 (98.7%)	446 [389-503]		314 (98.7%)	50.2 [47.2-53.3]		61.0 [58.8-63.2]		13.0 [11.7-14.3]		20.3 [18.7-21.9]		59.7 [57.0-62.4]		36.3 [34.4-38.3]
Mutant	4 (1.3%)	230 [-36-495]	P=0.42	4 (1.3%)	40.5 [-21.5-102.6]	P=0.51	69.2 [30.7-107.8]	P=0.45	12.2 [-4.6-29.0]	P=0.56	18.3 [-14.1-50.6]	P=0.34	53.8 [10.5-97.2]	P=0.59	25.9 [-1.2-53.0]	P=0.24
HRAS	317 (100%)			318 (100%)
Wild type	312 (98.4%)	447 [390-504]		313 (98.4%)	49.8 [46.7-52.9]		61.0 [58.8-63.2]		13.0 [11.7-14.3]		20.3 [18.7-21.9]		59.7 [56.9-62.4]		36.4 [34.4-38.4]
Mutant	5 (1.6%)	220 [83-356]	P=0.44	5 (1.6%)	69.4 [39.1-99.6]	P=0.11	68.1 [41.6-94.6]	P=0.39	11.6 [1.5-21.6]	P=0.73	22.0 [3.6-40.3]	P=0.86	56.1 [24.2-88.0]	P=0.70	26.4 [18.5-34.4]	P=0.23
NF1	317 (100%)			318 (100%)
Wild type	272 (85.8%)	452 [390-514]		272 (85.5%)	50.4 [47.2-53.7]		61.2 [58.8-63.5]		13.0 [11.6-14.3]		19.9 [18.3-21.6]		59.9 [56.9-62.8]		36.7 [34.2-38.5]
Mutant	45 (14.2%)	393 [265-521]	P=0.27	46 (14.5%)	48.3 [38.9-57.7]	P=0.75	61.0 [54.4-67.6]	P=0.94	13.0 [9.5-16.5]	P=0.94	22.7 [17.4-27.9]	P=0.69	58.3 [50.7-65.9]	P=0.74	35.2 [30.2-40.2]	P=0.76
IDH1	317 (100%)			318 (100%)
Wild type	299 (94.3%)	446 [387-505]		300 (94.3%)	50.2 [47.0-53.4]		61.1 [58.8-63.3]		12.9 [11.7-14.2]		20.4 [18.8-22.1]		59.8 [57.0-62.6]		36.3 [34.3-38.3]
Mutant	18 (5.7%)	403 [230-575]	P=0.78	18 (5.7%)	49.0 [35.1-62.9]	P=0.86	62.4 [52.6-72.3]	P=0.76	13.6 [7.4-19.8]	P=0.62	18.0 [10.8-25.2]	P=0.18	56.4 [43.6-69.3]	P=0.52	35.2 [24.4-46.1]	P=0.81
GNA11	317 (100%)			318 (100%)
Wild type	310 (97.8%)	445 [388-502]		311 (97.8%)	49.7 [46.6-52.8]		60.9 [58.7-63.1]		12.9 [11.6-14.1]		20.1 [18.5-21.7]		59.6 [56.8-62.3]		36.4 [34.4-38.4]
Mutant	7 (2.2%)	379 [40-717]	P=0.73	7 (2.2%)	68.8 [53.4-84.3]	P=0.077	71.1 [57.6-84.5]	P=0.20	18.8 [3.6-33.9]	P=0.16	30.4 [15.8-45.0]	P=0.063	61.5 [37.5-85.4]	P=0.92	28.6 [14.1-43.1]	P=0.30
GNAQ	317 (100%)			318 (100%)
Wild type	311 (98.1%)	447 [390-504]		312 (98.1%)	49.9 [46.8-53.0]		60.9 [58.7-63.1]		12.9 [11.6-14.1]		20.1 [18.5-21.6]		59.4 [56.7-62.2]		36.2 [34.3-38.2]
Mutant	6 (1.9%)	270 [-33-574]	P=0.34	6 (1.9%)	68.8 [37.1-100.5]	P=0.070	75.8 [54.5-97.1]	P=0.066	19.4 [2.1-36.6]	P=0.15	33.7 [7.1-60.3]	P=0.13	65.9 [39.3-92.4]	P=0.52	30.8 [7.5-54.0]	P=0.42
CDK4	317 (100%)			318 (100%)
Wild type	311 (98.1%)	444 [387-501]		312 (98.1%)	50.3 [47.2-53.4]		61.0 [58.8-63.2]		13.0 [11.7-14.3]		20.3 [18.7-21.9]		59.7 [56.9-62.4]		36.0 [34.1-38.0]
Mutant	6 (1.9%)	401 [-93-896]	P=0.72	6 (1.9%)	40.3 [15.6-65.1]	P=0.39	67.8 [54.2-81.5]	P=0.51	12.7 [-0.3-25.8]	P=0.66	20.0 [4.4-35.6]	P=0.94	58.0 [23.7-92.2]	P=0.97	45.3 [16.4-74.3]	P=0.31
CDKN2A	317 (100%)			318 (100%)
Wild type	275 (86.8%)	447 [384-509]		276 (86.8%)	50.9 [47.6-54.2]		61.8 [59.5-64.1]		13.4 [12.0-14.9]		20.8 [19.0-22.5]		60.5 [57.6-63.5]		36.0 [33.9-38.2]
Mutant	42 (13.2%)	421 [304-537]	P=0.76	42 (13.2%)	44.8 [36.2-53.4]	P=0.18	56.7 [50.3-63.1]	P=0.12	10.0 [8.3-11.8]	P=0.13	17.3 [14.1-20.5]	P=0.36	53.9 [46.8-60.9]	P=0.072	37.5 [32.6-42.5]	P=0.57
DDX3X	317 (100%)			318 (100%)
Wild type	297 (93.7%)	443 [384-502]		298 (93.7%)	50.1 [47.0-53.3]		61.1 [58.8-63.3]		13.0 [11.7-14.4]		20.3 [18.7-22.0]		59.7 [56.9-62.5]		36.2 [34.1-38.2]
Mutant	20 (6.3%)	450 [248-652]	P=0.66	20 (6.3%)	49.7 [34.9-64.6]	P=0.96	62.1 [53.1-71.2]	P=0.81	12.2 [8.2-16.2]	P=0.56	19.8 [13.7-25.9]	P=0.97	58.8 [48.0-69.7]	P=0.81	36.6 [29.5-43.6]	P=0.81
KIT	317 (100%)			318 (100%)
Wild type	305 (96.2%)	455 [397-513]		306 (96.2%)	49.5 [46.4-52.7]		60.5 [58.3-62.8]		12.7 [11.5-14.0]		19.7 [18.1-21.2]		59.4 [56.6-62.1]		36.5 [34.5-38.5]
Mutant	12 (3.8%)	154 [105-203]	P=0.011	12 (3.8%)	64.8 [46.1-83.5]	P=0.056	76.7 [68.1-85.2]	P=0.006	19.9 [8.7-31.2]	P=0.16	36.8 [22.8-50.9]	P=0.004	66.5 [48.7-84.3]	P=0.22	28.2 [18.2-38.2]	P=0.10
MAP2K1	317 (100%)			318 (100%)
Wild type	301 (95.0%)	435 [379-490]		302 (95.0%)	50.4 [47.3-53.5]		61.3 [59.1-63.6]		13.0 [11.7-14.3]		20.3 [18.7-22.0]		59.5 [56.7-62.4]		36.1 [34.1-38.1]
Mutant	16 (5.0%)	606 [172-1041]	P=0.62	16 (5.0%)	44.7 [27.8-61.6]	P=0.44	57.6 [46.1-69.2]	P=0.53	12.7 [6.6-18.7]	P=0.86	19.5 [10.9-28.1]	P=0.80	61.8 [52.3-71.4]	P=0.98	38.1 [27.9-48.3]	P=0.75
PPP6C	317 (100%)			318 (100%)
Wild type	294 (92.7%)	440 [385-496]		295 (92.8%)	50.3 [47.1-53.5]		61.2 [58.9-63.5]		13.1 [11.8-14.5]		20.5 [18.8-22.2]		60.1 [57.3-62.9]		36.3 [34.2-38.3]
Mutant	23 (7.3%)	485 [153-817]	P=0.67	23 (7.2%)	47.9 [37.4-58.4]	P=0.71	60.1 [52.0-68.3]	P=0.84	10.9 [7.5-14.3]	P=0.24	18.0 [12.7-23.4]	P=0.38	53.7 [42.0-65.5]	P=0.34	35.6 [27.6-43.7]	P=0.80
PTEN	317 (100%)			318 (100%)
Wild type	290 (91.5%)	446 [388-505]		291 (91.5%)	50.2 [47.0-53.4]		60.9 [58.6-63.2]		13.1 [11.7-14.4]		20.4 [18.7-22.1]		59.7 [56.9-62.5]		36.6 [34.5-38.6]
Mutant	27 (8.5%)	410 [209-612]	P=0.26	27 (8.5%)	49.5 [37.0-62.0]	P=0.90	63.5 [56.4-70.7]	P=0.63	12.1 [9.1-15.1]	P=0.88	19.0 [14.3-23.8]	P=0.77	59.3 [47.9-70.8]	P=0.85	32.3 [25.2-39.4]	P=0.20
RAC1	317 (100%)			318 (100%)
Wild type	297 (93.7%)	428 [373-482]		298 (93.7%)	50.7 [47.5-53.8]		61.7 [59.5-63.9]		13.2 [11.8-14.5]		20.5 [18.8-22.2]		59.4 [56.6-62.2]		35.8 [33.7-37.8]
Mutant	20 (6.3%)	676 [297-1054]	P=0.15	20 (6.3%)	41.9 [27.0-56.7]	P=0.19	52.8 [41.3-64.3]	P=0.074	10.5 [7.9-13.0]	P=0.63	17.6 [12.2-22.9]	P=0.41	62.6 [50.7-74.5]	P=0.51	43.0 [33.6-52.4]	P=0.10
RB1	317 (100%)			318 (100%)
Wild type	305 (96.2%)	441 [383-498]		306 (96.2%)	50 [46.8-53.1]		60.9 [58.6-63.1]		12.9 [11.6-14.2]		20.0 [18.5-21.6]		59.4 [56.6-62.2]		36.1 [34.1-38.1]
Mutant	12 (3.8%)	508 [214-802]	P=0.45	12 (3.8%)	54.2 [41.1-67.4]	P=0.65	67.5 [58.1-76.9]	P=0.29	15.3 [8.2-22.4]	P=0.38	27.2 [12.9-41.5]	P=0.50	65.4 [48.6-82.1]	P=0.33	38.1 [25.9-50.2]	P=0.68
TP53	317 (100%)			318 (100%)
Wild type	268 (84.5%)	438 [378-498]		269 (84.6%)	5.3 [49.0-55.6]		61.9 [59.5-64.3]		13.4 [12.0-14.9]		21.2 [19.4-22.9]		60.9 [58.0-63.9]		36.4 [34.2-38.5]
Mutant	49 (15.5%)	474 [312-636]	P=0.57	49 (15.4%)	38.1 [30.6-45.6]	P=0.001	57.2 [51.6-62.7]	P=0.11	10.5 [8.7-12.3]	P=0.31	15.6 [12.8-18.5]	P=0.017	52.5 [45.4-59.6]	P=0.027	35.4 [30.3-40.5]	P=0.78
TERT	113 (100%)			113 (100%)
Wild type	39 (34.5%)	570 [358-782]		39 (34.5%)	50.1 [41.2-59.0]		59.8 [54.0-65.6]		10.4 [8.6-12.1]		19.6 [15.6-23.7]		66.2 [58.2-74.2]		42.9 [36.1-49.8]
Mutant	74 (65.5%)	372 [292-451]	P=0.13	74 (65.5%)	54.0 [47.7-60.2]	P=0.51	66.7 [62.2-71.2]	P=0.042	14.6 [11.3-17.9]	P=0.10	23.1 [19.2-27.0]	P=0.36	58.2 [53.2-63.2]	P=0.021	32.7 [29.5-36.0]	P=0.014
Ploidy (Carter et al. 2012)	298		P=0.38; ρ=0.051	299		P=0.077; ρ=0.102		P=0.15; ρ=0.083		P=0.84; ρ=0.012		P=0.74; ρ=0.019		P=0.30; ρ=0.061		P=0.16; ρ=-0.081
CNA
BRAF	330		P=0.18; ρ=0.074	331		P=0.011; ρ=-0.140		P=0.004; ρ=-0.156		P=0.002; ρ=-0.170		P=0.005; ρ=-0.153		P=0.036; ρ=-0.116		P=0.66; ρ=-0.025
NRAS	330		P=0.50; ρ=0.038	331		P<0.001; ρ=-0.206		P=0.003; ρ=-0.164		P=0.94; ρ=-0.005		P=0.38; ρ=-0.048		P=0.28; ρ=-0.060		P=0.20; ρ=0.071
MITF	330		P=0.034; ρ=0.117	331		P=0.088; ρ=-0.094		P=0.004; ρ=-0.160		P<0.001; ρ=-0.225		P=0.002; ρ=-0.170		P=0.11; ρ=-0.087		P=0.70; ρ=-0.021
KIT	330		P=0.47; ρ=-0.040	331		P=0.39; ρ=0.047		P=0.41; ρ=0.045		P=0.70; ρ=0.021		P=0.41; ρ=0.045		P=0.48; ρ=-0.039		P=0.27; ρ=-0.060
PDGFRA	330		P=0.39; ρ=-0.047	331		P=0.36; ρ=0.050		P=0.63; ρ=0.027		P=0.95; ρ=-0.003		P=0.80; ρ=0.014		P=0.61; ρ=-0.028		P=0.64; ρ=-0.026
KDR	330		P=0.45; ρ=-0.042	331		P=0.51; ρ=0.036		P=0.45; ρ=0.042		P=0.95; ρ=-0.003		P=0.58; ρ=0.030		P=0.46; ρ=-0.041		P=0.38; ρ=-0.049
MYC	330		P=0.50; ρ=-0.037	331		P=0.095; ρ=0.092		P=0.15; ρ=0.079		P=0.86; ρ=-0.010		P=0.98; ρ=0.001		P=0.15; ρ=-0.080		P=0.018; ρ=-0.130
CCND1	330		P=0.82; ρ=-0.013	331		P=0.68; ρ=0.022		P=0.49; ρ=0.038		P=0.57; ρ=-0.031		P=0.67; ρ=0.024		P=0.61; ρ=-0.028		P=0.26; ρ=-0.062
CDK4	330		P=0.55; ρ=-0.033	331		P=0.87; ρ=0.009		P=0.99; ρ=0.000		P=0.85; ρ=-0.011		P=0.93; ρ=0.005		P=0.48; ρ=0.039		P=0.88; ρ=0.008
MDM2	330		P=0.44; ρ=-0.043	331		P=0.81; ρ=-0.013		P=0.59; ρ=-0.030		P=0.98; ρ=-0.002		P=0.79; ρ=-0.014		P=0.61; ρ=0.028		P=0.63; ρ=0.027
TERT	330		P=0.79; ρ=-0.015	331		P=0.67; ρ=0.023		P=0.61; ρ=0.028		P=0.72; ρ=-0.020		P=0.90; ρ=-0.007		P=0.26; ρ=-0.062		P=0.10; ρ=-0.090
EP300	330		P=0.38; ρ=-0.049	331		P=0.92; ρ=-0.006		P=0.36; ρ=-0.050		P=0.88; ρ=-0.008		P=0.48; ρ=-0.039		P=0.92; ρ=-0.006		P=0.53; ρ=-0.035
NOTCH2	330		P=0.49; ρ=-0.038	331		P=0.39; ρ=-0.047		P=0.97; ρ=0.002		P=0.33; ρ=0.054		P=0.16; ρ=0.077		P=0.56; ρ=-0.032		P=0.53; ρ=-0.035
CDKN2A	330		P=0.040; ρ=0.113	331		P=0.003; ρ=-0.160		P=0.021; ρ=-0.127		P=0.90; ρ=0.007		P=0.88; ρ=-0.008		P=0.029; ρ=0.120		P<0.001; ρ=0.232
PTEN	330		P=0.51; ρ=0.037	331		P=0.13; ρ=-0.084		P=0.89; ρ=-0.007		P=0.78; ρ=-0.015		P=0.80; ρ=0.014		P=0.22; ρ=0.068		P=0.016; ρ=0.132
TP53	330		P=0.77; ρ=-0.016	331		P=0.068; ρ=0.100		P=0.12; ρ=0.086		P=0.78; ρ=-0.016		P=0.14; ρ=0.082		P=0.16; ρ=0.077		P=0.49; ρ=-0.038
PPP6C	330		P=0.97; ρ=0.002	331		P=0.81; ρ=0.013		P=0.51; ρ=0.036		P=0.85; ρ=0.020		P=0.38; ρ=0.048		P=0.17; ρ=0.076		P=0.19; ρ=0.073
ARID2	330		P=0.58; ρ=0.030	331		P=0.15; ρ=-0.080		P=0.61; ρ=-0.028		P=0.93; ρ=-0.005		P=0.98; ρ=-0.001		P=0.87; ρ=-0.009		P=0.26; ρ=0.062
IDH1	330		P=0.62; ρ=0.028	331		P=0.75; ρ=-0.018		P=0.41; ρ=-0.045		P=0.072; ρ=0.099		P=0.85; ρ=-0.010		P=0.45; ρ=0.041		P=0.21; ρ=0.070
MAP2K1	330		P=0.51; ρ=0.036	331		P=0.54; ρ=-0.034		P=0.45; ρ=-0.041		P=0.63; ρ=-0.027		P=0.94; ρ=-0.004		P=0.90; ρ=-0.007		P=0.53; ρ=0.035
DDX3X	330		P<0.001; ρ=0.193	331		P=0.20; ρ=-0.070		P=0.61; ρ=-0.028		P=0.47; ρ=0.040		P=0.11; ρ=0.088		P=0.28; ρ=0.060		P=0.089; ρ=0.094
RAC1	330		P=0.16; ρ=-0.077	331		P=0.80; ρ=0.014		P=0.80; ρ=-0.014		P=0.82; ρ=0.013		P=0.67; ρ=-0.024		P=0.86; ρ=0.010		P=0.27; ρ=-0.060
NF1	330		P=0.61; ρ=-0.028	331		P=0.12; ρ=0.086		P=0.072; ρ=0.099		P=0.59; ρ=-0.030		P=0.49; ρ=0.038		P=0.66; ρ=0.024		P=0.27; ρ=-0.061
CASP8	330		P=0.44; ρ=0.042	331		P=0.56; ρ=-0.032		P=0.27; ρ=-0.061		P=0.068; ρ=0.100		P=0.77; ρ=-0.016		P=0.52; ρ=0.035		P=0.17; ρ=0.077
CTNNB1	330		P=0.59; ρ=0.030	331		P=0.91; ρ=-0.006		P=0.13; ρ=-0.082		P=0.097; ρ=-0.091		P=0.34; ρ=-0.052		P=0.56; ρ=-0.033		P=0.23; ρ=-0.066
PCDHGA1	330		P=0.14; ρ=0.081	331		P<0.001; ρ=0.218		P=0.009; ρ=0.143		P=0.23; ρ=-0.066		P=0.011; ρ=0.139		P=0.028; ρ=0.121		P=0.41; ρ=-0.046
SERPINB3	330		P=0.76; ρ=-0.017	331		P=0.45; ρ=-0.042		P=0.48; ρ=0.039		P=0.49; ρ=-0.038		P=0.49; ρ=-0.038		P=0.26; ρ=-0.062		P=0.18; ρ=-0.075
IRF7	330		P=0.19; ρ=0.072	331		P=0.94; ρ=0.004		P=0.71; ρ=0.020		P=0.66; ρ=-0.024		P=0.92; ρ=0.006		P=0.79; ρ=-0.015		P=0.83; ρ=-0.012
HRAS	330		P=0.19; ρ=0.072	331		P=0.94; ρ=0.004		P=0.26; ρ=0.062		P=0.66; ρ=-0.024		P=0.92; ρ=0.006		P=0.79; ρ=-0.015		P=0.83; ρ=-0.012
PTPN11	330		P=0.86; ρ=0.010	331		P=0.037; ρ=-0.115		P=0.62; ρ=-0.027		P=0.86; ρ=0.010		P=0.22; ρ=-0.068		P=0.63; ρ=-0.026		P=0.39; ρ=0.048
KRAS	330		P=0.041; ρ=-0.113	331		P=0.97; ρ=0.002		P=0.14; ρ=0.081		P=0.55; ρ=0.033		P=0.82; ρ=0.013		P=0.55; ρ=-0.033		P=0.45; ρ=-0.042
GNA11	330		P=0.73; ρ=0.019	331		P=0.19; ρ=0.072		P=0.044; ρ=0.111		P=0.86; ρ=-0.010		P=0.27; ρ=0.061		P=0.35; ρ=0.052		P=0.28; ρ=-0.060
GNAQ	330		P=0.57; ρ=0.031	331		P=0.80; ρ=-0.014		P=0.56; ρ=0.032		P=0.51; ρ=0.036		P=0.16; ρ=0.077		P=0.042; ρ=0.112		P=0.11; ρ=0.088
AKT1	330		P=0.13; ρ=-0.083	331		P=0.075; ρ=-0.098		P=0.61; ρ=-0.028		P=0.44; ρ=-0.043		P=0.60; ρ=-0.029		P=0.13; ρ=-0.083		P=0.030; ρ=-0.119
APC	330		P=0.96; ρ=0.003	331		P<0.001; ρ=0.251		P=0.003; ρ=0.164		P=0.96; ρ=0.003		P=0.002; ρ=0.173		P=0.047; ρ=0.109		P=0.074; ρ=-0.098
EZH2	330		P=0.19; ρ=0.072	331		P=0.090; ρ=-0.093		P=0.042; ρ=-0.112		P=0.019; ρ=-0.129		P=0.016; ρ=-0.132		P=0.30; ρ=-0.057		P=0.68; ρ=0.023
FBXW7	330		P=0.60; ρ=-0.029	331		P=0.62; ρ=0.027		P=0.87; ρ=0.009		P=0.93; ρ=-0.005		P=0.60; ρ=0.029		P=0.66; ρ=-0.024		P=0.70; ρ=-0.021
GNAS	330		P=0.67; ρ=-0.024	331		P=0.29; ρ=0.058		P=0.52; ρ=0.036		P=0.89; ρ=0.008		P=0.30; ρ=0.057		P=0.64; ρ=0.026		P=0.49; ρ=-0.038
PIK3CA	330		P=0.40; ρ=0.047	331		P=0.21; ρ=-0.070		P=0.15; ρ=-0.079		P=0.12; ρ=-0.086		P=0.15; ρ=-0.080		P=0.75; ρ=0.018		P=0.59 ρ=0.029

## Sheet: LGALS9
	LGALS9 mRNA expression			LGALS9 DNA Methylation
					cg19654781 (7)		cg10699049 (8)		cg27625456 (9)		cg21157094 (10)		cg23290146 (11)		cg05105919 (12)		cg03909504 (13)		cg06852032 (14)
Variable	Total N (%)	Mean normalized counts, [95%CI]	P-value; (Spearman’s ρ)	Total N (%)	Mean methylation [%], [95%CI]	P-value; (Spearman’s ρ)	Mean methylation [%], [95%CI]	P-value; (Spearman’s ρ)	Mean methylation [%], [95%CI]	P-value; (Spearman’s ρ)	Mean methylation [%], [95%CI]	P-value; (Spearman’s ρ)	Mean methylation [%], [95%CI]	P-value; (Spearman’s ρ)	Mean methylation [%], [95%CI]	P-value; (Spearman’s ρ)	Mean methylation [%], [95%CI]	P-value; (Spearman’s ρ)	Mean methylation [%], [95%CI]	P-value; (Spearman’s ρ)
All Patients	468	1306 [1183-1429]		470	68.2 [67.5-69.0]		79.2 [78.4-80.0]		17.4 [15.7-19.0]		22.3 [21.0-23.6]		33.6 [32.2-35.0]		50.8 [49.5-52.1]		31.9 [30.7-33.0]		85.7 [84.8-86.6]
Age	462		P=0.043; ρ=-0.094	462		P=0.92; ρ=0.005		P=0.89; ρ=0.006		P=0.67; ρ=0.020		P=0.53; ρ=0.029		P=0.066; ρ=0.086		P=0.22; ρ=0.057		P=0.15; ρ=0.067		P=0.54; ρ=-0.029
Mean	58.2			58.2
Median	58.0			58.0
Range	15 – 90			15 – 90
Gender	468 (100%)			470 (100%)
Male	289 (61.8%)	1230 [1068-1391]		290 (61.7%)	68.4 [67.4-69.4]		78.7 [77.6-79.8]		17.2 [15.1-19.2]		22.1 [20.4-23.8]		33.4 [31.6-35.1]		51.3 [49.5-53.0]		32.1 [30.5-33.6]		85.1 [83.4-86.4]
Female	179 (38.2%)	1429 [1242-1617]	P=0.020	180 (38.3%)	68.0 [67.0-69.1]	P=0.48	80.0 [78.8-81.3]	P=0.15	17.7 [15.0-20.5]	P=0.82	22.6 [20.5-24.7]	P=0.55	34.0 [31.7-36.2]	P=0.71	50.0 [48.0-52.1]	P=0.44	31.5 [29.8-33.2]	P=0.99	86.7 [85.6-87.8]	P=0.40
Tissue	465 (100%)			467 (100%)
Regional cutaneous or subcutaneous tissue	74 (15.9%)	1411 [949-1872]		74 (15.8%)	68.9 [67.1-70.8]		78.9 [76.6-81.1]		18.5 [14.1-22.8]		23.6 [20.0-27.1]		34.7 [31.0-38.3]		52.3 [48.9-55.7]		30.5 [27.7-33.2]		85.2 [82.7-87.7]
Regional lymphnode	221 (47.5%)	1526 [1357-1696]		222 (47.5%)	67.0 [65.9-68.1]		78.2 [77.1-79.4]		16.7 [14.3-19.1]		21.2 [19.3-23.1]		31.1 [29.1-33.1]		47.9 [45.8-49.9]		31.7 [30.1-33.4]		85.9 [84.7-87.2]
Primary tumor	102 (21.9%)	987 [779-1195]		103 (22.1%)	68.4 [66.8-70.1]		80.2 [78.2-82.3]		14.9 [11.8-18.0]		20.8 [18.3-23.4]		34.6 [31.8-37.3]		52.5 [50.1-54.9]		33.2 [30.7-35.7]		85.1 [83.2-87.1]
Distant metastasis	68 (14.6%)	971 [740-1203]	P<0.001	68 (14.6%)	70.8 [69.0-72.5]	P=0.013	80.8 [79.3-82.3]	P=0.007	21.8 [16.9-26.7]	P=0.025	26.3 [22.5-30.1]	P=0.038	38.8 [35.2-42.5]	P=0.001	55.8 [52.4-59.1]	P=0.001	31.4 [28.0-34.9]	P=0.54	86.2 [84.0-88.4]	P=0.69
Mutation subtype	315 (100%)			316 (100%)
BRAF hotspot	150 (47.6%)	1365 [1163-1567]		150 (47.5%)	68.0 [66.7-69.3]		78.2 [76.7-79.7]		15.3 [13.0-17.7]		21.7 [19.6-23.7]		31.6 [29.4-33.7]		49.9 [47.8-52.0]		31.7 [29.7-33.7]		85.4 [83.8-87.0]
RAS hotspot	92 (29.2%)	1107 [915-1299]		92 (29.1%)	68.2 [66.5-70.0]		78.1 [76.1-80.0]		21.8 [17.2-26.4]		25.5 [21.9-29.2]		36.2 [32.4-40.0]		52.4 [49.1-55.6]		31.2 [28.4-34.1]		85.0 [82.6-87.4]
NF1 mutant	27 (8.6%)	1448 [978-1919]		28 (8.9%)	67.3 [64.3-70.4]		77.6 [74.4-80.7]		12.7 [7.0-18.4]		17.9 [13.3-22.5]		33.0 [28.2-37.8]		50.3 [44.2-56.5]		32.9 [29.1-36.7]		89.4 [87.6-91.2]
Triple wild type	46 (14.6%)	1941 [1203-2678]	P=0.29	46 (14.6%)	67.6 [65.2-70.0]	P=0.83	79.2 [76.6-81.8]	P=0.76	16.6 [11.0-22.3]	P=0.16	21.3 [16.7-26.0]	P=0.21	35.8 [30.8-40.9]	P=0.32	47.0 [41.8-52.2]	P=0.30	33.6 [30.4-36.8]	P=0.45	88.8 [86.8-90.7]	P=0.015
Pathologic tumor category (pT)	392 (100%)			394 (100%)
pT0	23 (5.9%)	1501 [1116-1887]		23 (5.8%)	65.2 [61.2-69.3]		77.3 [73.5-81.0]		11.4 [6.1-16.8]		17.3 [12.4-22.3]		25.8 [20.6-31.0]		46.7 [41.4-52.1]		27.9 [23.9-31.9]		86.0 [82.6-89.3]
pTis	8 (2.0%)	1304 [-25-2632]		8 (2.0%)	67.7 [57.3-78.0]		71.9 [61.8-82.0]		23.0 [-3.9-50.0]		23.5 [6.2-40.8]		35.6 [19.4-51.8]		52.5 [40.2-64.8]		37.2 [26.7-47.7]		85.9 [76.3-95.6]
pT1	42 (10.7%)	1648 [1258-2037]		42 (10.7%)	66.4 [64.4-68.4]		80.0 [78.0-81.9]		15.8 [10.2-21.5]		20.4 [16.2-24.6]		30.9 [25.9-35.9]		46.9 [42.1-51.6]		33.1 [29.9-36.2]		86.4 [83.7-89.1]
pT2	78 (19.9%)	1367 [1108-1626]		78 (19.8%)	69.1 [67.5-70.7]		79.6 [77.8-81.4]		18.3 [14.2-22.4]		23.5 [20.1-26.8]		32.4 [29.0-35.8]		49.7 [46.4-53.1]		29.8 [27.0-32.6]		87.1 [85.6-88.6]
pT3	89 (22.7%)	1253 [984-1522]		90 (22.8%)	69.6 [68.1-71.1]		79.5 [77.9-81.1]		18.9 [15.1-22.7]		23.4 [20.3-26.6]		36.3 [32.9-39.7]		51.7 [48.6-54.8]		31.8 [28.9-34.7]		85.8 [83.6-88.1]
pT4	152 (38.8%)	1117 [867-1367]	P=0.001	153 (38.8%)	68.0 [66.6-69.4]	P=0.12	79.2 [77.6-80.9]	P=0.11	17.6 [14.6-20.6]	P=0.42	22.3 [20.0-24.6]	P=0.52	35.5 [33.1-37.9]	P=0.032	53.2 [51.0-55.5]	P=0.067	32.8 [30.8-34.9]	P=0.11	84.8 [83.1-86.4]	P=0.55
Pathologic nodal category (pN)	412 (100%)			413 (100%)
pN0	235 (57.0%)	1152 [1021-1284]		235 (56.9%)	68.7 [67.8-69.7]		78.5 [77.3-79.7]		19.4 [16.7-22.0]		23.4 [21.3-25.4]		34.7 [32.6-36.9]		51.9 [50.0-53.9]		32.1 [30.4-33.7]		85.7 [84.4-87.0]
pN1	74 (18.0%)	1396 [1049-1744]		74 (17.9%)	68.0 [66.0-70.0]		79.8 [77.9-81.8]		14.1 [10.7-17.4]		19.9 [16.9-22.9]		31.8 [28.7-34.8]		49.9 [46.8-53.0]		29.9 [26.9-32.9]		84.9 [82.3-87.5]
pN2	49 (11.9%)	1693 [1037-2349]		49 (11.9%)	68.9 [66.6-71.2]		79.6 [77.3-81.9]		17.0 [13.0-20.9]		22.3 [18.8-25.8]		32.6 [28.6-36.6]		48.9 [44.6-53.2]		32.8 [29.1-36.5]		87.9 [85.9-89.8]
pN3	54 (13.3%)	1560 [1165-1955]	P=0.33	55 (13.3%)	66.0 [63.8-68.2]	P=0.17	78.8 [76.2-81.5]	P=0.83	16.4 [11.6-21.3]	P=0.32	21.8 [18.0-25.7]	P=0.57	32.5 [28.1-36.8]	P=0.60	48.8 [44.7-53.0]	P=0.30	31.2 [28.2-34.2]	P=0.41	83.5 [80.7-86.3]	P=0.019
Pathologic distant metastases category (pM)	440 (100%)			442 (100%)
pM0	416 (94.5%)	1307 [1174-1440]		418 (95.6%)	68.2 [67.4-68.9]		79.3 [78.5-80.1]		17.9 [16.1-19.6]		22.5 [21.1-23.9]		33.7 [32.2-35.2]		51.0 [49.6-52.4]		32.2 [30.9-33.4]		85.8 [84.9-86.7]
pM1	24 (5.5%)	1239 [781-1696]	P=0.88	24 (5.4%)	67.6 [63.9-71.3]	P=0.94	75.9 [68.8-83.1]	P=0.74	10.4 [6.3-14.6]	P=0.046	16.8 [11.9-21.7]	P=0.051	30.6 [26.2-35.0]	P=0.48	49.1 [42.7-55.6]	P=0.60	27.1 [22.9-31.4]	P=0.019	82.6 [76.2-89.0]	P=0.72
Pathologic stage (AJCC 7)	416 (100%)			418 (100%)
0	7 (1.7%)	832 [-29-1693]		7 (1.7%)	68.9 [57.0-80.8]		71.3 [59.4-83.3]		25.8 [-5.5-57.0]		25.0 [4.8-45.3]		36.8 [17.7-55.8]		54.9 [41.8-68.0]		38.4 [26.3-50.4]		86.1 [74.6-97.5]
I	77 (18.5%)	1575 [1306-1843]		77 (18.4%)	67.5 [66.0-68.9]		79.1 [77.2-80.9]		16.3 [12.1-20.5]		20.9 [17.7-24.1]		30.8 [27.3-34.3]		48.1 [44.6-51.7]		31.9 [29.1-34.7]		86.9 [85.2-88.6]
II	139 (33.4%)	865 [728-1002]		140 (33.5%)	69.2 [67.8-70.6]		79.3 [77.8-80.9]		21.1 [17.6-24.7]		25.0 [22.2-27.7]		37.3 [34.5-40.1]		54.5 [52.1-56.8]		32.1 [30.0-34.2]		85.0 [83.2-86.8]
III	170 (40.9%)	1569 [1302-1837]		171 (40.9%)	67.4 [66.2-68.7]		79.9 [78.7-81.2]		15.8 [13.4-18.3]		21.3 [19.3-23.3]		32.3 [30.1-34.5]		49.0 [46.8-51.1]		31.7 [29.8-33.5]		85.6 [84.2-87.0]
IV	23 (5.5%)	1275 [802-1747]	P<0.001	23 (5.5%)	68.6 [65.3-71.8]	P=0.25	77.6 [71.1-84.1]	P=0.18	10.7 [6.4-15.1]	P=0.11	17.4 [12.4-22.4]	P=0.18	31.5 [27.2-35.7]	P=0.033	50.4 [44.3-56.6]	P=0.005	27.7 [23.5-32.0]	P=0.099	84.7 [79.9-89.5]	P=0.82
Breslow depth	358		P<0.001; ρ=-0.255	359		P=0.65; ρ=0.024		P=0.60; ρ=0.028		P=0.88; ρ=0.008		P=0.96; ρ=-0.002		P=0.093; ρ=0.089		P=0.012; ρ=0.133		P=0.35; ρ=0.049		P=0.54; ρ=-0.033
Mean	3.00			3.00
Median	3.00			3.00
Range	0-75			0-75
Clark level	320 (100%)			321 (100%)
I	6 (1.9%)	1307 [-494-3108]		6 (1.9%)	71.0 [57.9-84.0]		70.7 [56.6-84.8]		28.0 [-10.4-66.4]		26.2 [1.2-51.1]		38.3 [15.2-61.3]		55.7 [40.3-71.2]		35.8 [20.8-50.8]		85.1 [71.0-99.2]
II	18 (5.6%)	1392 [951-1832]		18 (5.6%)	69.5 [66.7-72.2]		82.2 [79.8-84.7]		24.5 [12.8-36.2]		27.0 [18.8-35.2]		36.2 [28.2-44.2]		51.5 [45.3-57.8]		34.8 [29.4-40.3]		84.5 [78.0-91.1]
III	77 (24.1%)	1323 [1089-1557]		77 (24.0%)	67.7 [66.0-69.4]		78.8 [76.9-80.6]		16.2 [12.2-20.2]		21.2 [17.8-24.6]		30.2 [26.8-33.6]		48.5 [45.0-52.0]		31.4 [28.5-34.3]		86.6 [85.0-88.2]
IV	168 (52.5%)	1212 [1025-1399]		168 (52.3%)	69.7 [68.5-70.9]		79.3 [77.9-80.7]		18.6 [15.8-21.3]		23.1 [20.9-25.3]		35.8 [33.4-38.2]		51.9 [49.6-54.2]		31.3 [29.4-33.2]		85.0 [83.3-86.7]
V	51 (15.9%)	1382 [759-2004]	P=0.22	52 (16.2%)	67.4 [65.3-69.5]	P=0.046	79.1 [76.8-81.4]	P=0.12	18.9 [12.8-25.1]	P=0.91	23.5 [19.2-27.8]	P=0.63	37.3 [32.9-41.6]	P=0.038	52.9 [48.7-57.1]	P=0.33	30.7 [27.5-33.9]	P=0.52	85.4 [83.1-87.6]	P=0.83
Malignant neoplasm mitotic count rate	171		P=0.010; ρ=-0.198	172		P=0.97; ρ=0.003		P=0.31; ρ=0.078		P=0.11; ρ=-0.121		P=0.055; ρ=-0.146		P=0.64; ρ=-0.036		P=0.95; ρ=0.005		P=0.14; ρ=-0.112		P=0.63; ρ=-0.037
Mean	5.00			5.00
Median	5.00			5.00
Range	0-40			0-40
Melanoma ulceration indicator
No	146	1496 [1229-1763]		146	68.7 [67.5-69.9]		79.5 [78.1-80.8]		18.9 [15.7-22.0]		23.3 [20.8-25.7]		35.2 [32.5-38.0]		51.1 [48.5-53.7]		33.1 [30.9-35.3]		85.7 [83.9-87.5]
Yes	166	1045 [880-1209]	P=0.003	167	68.4 [67.1-69.6]	P=0.96	78.6 [77.0-80.3]	P=0.83	16.4 [13.7-19.1]	P=0.46	21.3 [19.1-23.5]	P=0.24	33.9 [31.7-36.2]	P=0.61	52.1 [49.9-54.4]	P=0.56	31.7 [29.7-33.6]	P=0.18	85.1 [83.5-86.7]	P=0.35
RPPA LCK	199		P<0.001; ρ=0.545	200		P=0.005; ρ=-0.199		P=0.017; ρ=-0.168		P=0.029; ρ=-0.154		P=0.003; ρ=-0.206		P<0.001; ρ=-0.275		P<0.001; ρ=-0.476		P<0.001; ρ=0.323		P=0.54; ρ=0.043
RPPA SYK	199		P<0.001; ρ=-0.123	200		P=0.027; ρ=-0.157		P=0.009; ρ=-0.185		P=0.083; ρ=-0.123		P=0.001; ρ=-0.224		P<0.001; ρ=-0.298		P<0.001; ρ=-0.462		P<0.001; ρ=0.356		P=0.26; ρ=0.080
TERT RNASeq RSEM NORM	328		P=0.94; ρ=0.004	328		P=0.006; ρ=-0.153		P=0.33; ρ=0.053		P=0.90; ρ=-0.007		P=0.58; ρ=-0.030		P=0.21; ρ=-0.070		P=0.52; ρ=-0.035		P=0.44; ρ=-0.043		P=0.016; ρ=-0.133
Pigment score	328		P=0.020; ρ=0.128	329		P=0.49; ρ=0.038		P=0.31; ρ=0.056		P=0.47; ρ=0.040		P=0.93; ρ=-0.005		P=0.19; ρ=0.073		P=0.59; ρ=-0.030		P=0.073; ρ=0.099		P=0.13; ρ=0.084
Necrosis	328		P=0.66; ρ=0.025	329		P=0.17; ρ=-0.076		P=0.53; ρ=0.035		P=0.43; ρ=-0.043		P=0.63; ρ=-0.027		P=0.20; ρ=-0.071		P=0.49; ρ=-0.038		P=0.16; ρ=-0.077		P=0.048; ρ=-0.109
Purity (Carter et al. 2012)	298		P<0.001; ρ=-0.526	299		P<0.001; ρ=0.301		P=0.003; ρ=0.172		P=0.002; ρ=0.178		P<0.001; ρ=0.241		P<0.001; ρ=0.375		P<0.001; ρ=0.581		P<0.001; ρ=-0.276		P=0.69; ρ=-0.023
Tumor content (% nuclei that are tumor cells)	328		P=0.008; ρ=-0.147	329		P=0.91; ρ=0.007		P=0.76; ρ=0.017		P=0.58; ρ=0.030		P=0.42; ρ=0.045		P=0.44; ρ=0.043		P=0.028; ρ=0.121		P=0.005; ρ=-0.155		P=0.60; ρ=-0.029
Lymphocyte distribution	328		P<0.001; ρ=0.332	329		P=0.016; ρ=-0.132		P=0.016; ρ=-0.132		P=0.45; ρ=-0.042		P=0.10; ρ=-0.091		P=0.001; ρ=-0.175		P<0.001; ρ=-0.342		P=0.006; ρ=0.152		P=0.63; ρ=-0.026
Lymphocyte density	328		P<0.001; ρ=0.335	329		P=0.027; ρ=-0.122		P=0.050; ρ=-0.108		P=0.76; ρ=-0.017		P=0.17; ρ=-0.076		P=0.001; ρ=-0.179		P<0.001; ρ=-0.313		P<0.001; ρ=0.200		P=0.47; ρ=0.040
Lymphocyte score	328		P<0.001; ρ=0.352	329		P=0.014; ρ=-0.135		P=0.020; ρ=-0.128		P=0.54; ρ=-0.034		P=0.10; ρ=-0.091		P=0.001; ρ=-0.188		P<0.001; ρ=-0.351		P<0.001; ρ=0.196		P=0.80; ρ=0.014
Leukocyte fraction (Saltz et al. 2018)	468		P<0.001; ρ=0.646	470		P<0.001; ρ=-0.376		P=0.006; ρ=-0.126		P<0.001; ρ=-0.265		P<0.001; ρ=-0.338		P<0.001; ρ=-0.441		P<0.001; ρ=-0.705		P<0.001; ρ=0.273		P=0.71; ρ=-0.017
Memory B cells (Thorsson et al. 2018)	468		P=0.53; ρ=-0.029	469		P=0.36; ρ=-0.043		P=0.38; ρ=0.040		P=0.76; ρ=-0.014		P=0.32; ρ=-0.047		P=0.14; ρ=-0.069		P=0.062; ρ=-0.086		P=0.58; ρ=0.026		P=0.59; ρ=0.025
Naive B cells (Thorsson et al. 2018)	468		P=0.008; ρ=0.122	469		P<0.001; ρ=-0.217		P=0.035; ρ=-0.097		P=0.99; ρ=-0.001		P=0.84; ρ=-0.009		P=0.87; ρ=-0.008		P<0.001; ρ=-0.163		P=0.23; ρ=0.055		P=0.51; ρ=0.030
Activated dendritic cells (Thorsson et al. 2018)	468		P<0.001; ρ=-0.203	469		P=0.60; ρ=0.025		P=0.12; ρ=0.071		P=0.77; ρ=-0.014		P=0.60; ρ=-0.025		P=0.73; ρ=0.016		P=0.18; ρ=0.062		P=0.72; ρ=-0.017		P=0.34; ρ=-0.044
Resting dendritic cells (Thorsson et al. 2018)	468		P<0.001; ρ=0.191	469		P=0.62; ρ=-0.023		P=0.76; ρ=-0.014		P=0.62; ρ=-0.023		P=0.51; ρ=-0.031		P=0.27; ρ=-0.051		P=0.006; ρ=-0.126		P<0.001; ρ=0.166		P=0.93; ρ=0.004
Eosinophils (Thorsson et al. 2018)	468		P<0.001; ρ=-0.210	469		P=0.50; ρ=0.032		P=0.16; ρ=-0.064		P=0.60; ρ=0.024		P=0.51; ρ=0.030		P=0.25; ρ=0.053		P<0.001; ρ=0.198		P=0.14; ρ=-0.068		P=0.075; ρ=-0.082
M0 macrophages (Thorsson et al. 2018)	468		P<0.001; ρ=-0.244	469		P=0.58; ρ=-0.025		P=0.69; ρ=-0.018		P=0.064; ρ=0.086		P=0.099; ρ=0.076		P=0.52; ρ=0.030		P<0.001; ρ=0.178		P<0.001; ρ=-0.183		P=0.009; ρ=-0.120
M1 macrophages (Thorsson et al. 2018)	468		P<0.001; ρ=0.378	469		P=0.082; ρ=-0.080		P=0.30; ρ=-0.048		P<0.001; ρ=-0.173		P<0.001; ρ=-0.172		P<0.001; ρ=-0.211		P<0.001; ρ=-0.275		P=0.001; ρ=0.147		P=0.10; ρ=0.075
M2 macrophages (Thorsson et al. 2018)	468		P<0.001; ρ=-0.180	469		P<0.001; ρ=0.240		P=0.13; ρ=0.070		P=0.006; ρ=0.126		P<0.001; ρ=0.165		P<0.001; ρ=0.247		P<0.001; ρ=0.278		P=0.055; ρ=-0.089		P=0.055; ρ=0.089
Activated mast cells (Thorsson et al. 2018)	468		P=0.061; ρ=-0.087	469		P=0.33; ρ=-0.045		P=0.004; ρ=0.134		P=0.37; ρ=-0.042		P=0.38; ρ=-0.041		P=0.25; ρ=-0.053		P=0.51; ρ=0.031		P=0.20; ρ=-0.060		P=0.62; ρ=-0.023
Resting mast cells (Thorsson et al. 2018)	468		P<0.001; ρ=-0.208	469		P<0.001; ρ=0.176		P=0.77; ρ=0.014		P=0.003; ρ=0.135		P<0.001; ρ=0.161		P<0.001; ρ=0.202		P<0.001; ρ=0.250		P=0.59; ρ=-0.025		P=0.69; ρ=0.019
Monocytes (Thorsson et al. 2018)	468		P=0.013; ρ=0.114	469		P=0.19; ρ=0.060		P=0.56; ρ=0.027		P=0.57; ρ=0.026		P=0.52; ρ=0.030		P=0.81; ρ=0.011		P=0.91; ρ=0.005		P=0.082; ρ=-0.081		P=0.38; ρ=0.041
Neutrophils (Thorsson et al. 2018)	468		P=0.015; ρ=-0.112	469		P=0.55; ρ=0.028		P=0.39; ρ=0.040		P=0.98; ρ=0.001		P=0.55; ρ=0.027		P=0.98; ρ=0.001		P=0.55; ρ=0.028		P=0.83; ρ=0.010		P=0.32; ρ=0.046
Activated NK cells (Thorsson et al. 2018)	468		P<0.001; ρ=0.348	469		P=0.054; ρ=-0.089		P=0.21; ρ=-0.058		P=0.040; ρ=-0.095		P=0.006; ρ=-0.127		P=0.007; ρ=-0.124		P<0.001; ρ=-0.278		P<0.001; ρ=0.180		P=0.91; ρ=-0.005
Resting NK cells (Thorsson et al. 2018)	468		P<0.001; ρ=-0.288	469		P=0.041; ρ=0.095		P=0.032; ρ=0.099		P=0.003; ρ=0.137		P<0.001; ρ=0.163		P=0.002; ρ=0.146		P<0.001; ρ=0.244		P=0.018; ρ=-0.110		P=0.40; ρ=-0.039
Plasma cells (Thorsson et al. 2018)	468		P<0.001; ρ=0.180	469		P=0.004; ρ=-0.132		P=0.24; ρ=-0.054		P=0.77; ρ=-0.014		P=0.75; ρ=-0.015		P=0.19; ρ=-0.061		P<0.001; ρ=-0.195		P=0.092; ρ=0.078		P=0.10; ρ=-0.075
Activated memory CD4 T cells (Thorsson et al. 2018)	468		P<0.001; ρ=0.290	469		P=0.089; ρ=-0.079		P=0.83; ρ=-0.010		P=0.17; ρ=-0.064		P=0.30; ρ=-0.048		P=0.001; ρ=-0.159		P<0.001; ρ=-0.190		P=0.018; ρ=0.109		P=0.44; ρ=0.036
Resting memory CD4 T cells (Thorsson et al. 2018)	468		P=0.002; ρ=-0.144	469		P=0.45; ρ=0.035		P=0.070; ρ=-0.084		P=0.029; ρ=0.101		P=0.007; ρ=0.124		P=0.009; ρ=0.120		P=0.007; ρ=0.124		P=0.13; ρ=-0.070		P=0.92; ρ=0.005
Naive CD4 T cells (Thorsson et al. 2018)	468		P<0.001; ρ=-0.192	469		P=0.055; ρ=0.089		P=0.11; ρ=0.075		P=0.16; ρ=0.065		P=0.17; ρ=0.064		P=0.12; ρ=0.073		P=0.001; ρ=0.154		P=0.59; ρ=0.025		P=0.92; ρ=0.005
CD8 T cells (Thorsson et al. 2018)	468		P<0.001; ρ=0.456	469		P=0.27; ρ=-0.051		P=0.38; ρ=-0.040		P=0.002; ρ=-0.146		P<0.001; ρ=-0.167		P<0.001; ρ=-0.203		P<0.001; ρ=-0.344		P<0.001; ρ=0.231		P=0.054; ρ=0.089
Follicular T helper cells (Thorsson et al. 2018)	468		P=0.011; ρ=0.117	469		P<0.001; ρ=-0.230		P=0.41; ρ=-0.038		P<0.001; ρ=-0.167		P<0.001; ρ=-0.198		P<0.001; ρ=-0.161		P<0.001; ρ=-0.245		P=0.020; ρ=0.107		P=0.081; ρ=-0.081
T helper 1 cells (Thorsson et al. 2018)	468		P<0.001; ρ=0.509	469		P<0.001; ρ=-0.192		P=0.42; ρ=-0.037		P<0.001; ρ=-0.220		P<0.001; ρ=-0.247		P<0.001; ρ=-0.292		P<0.001; ρ=-0.427		P<0.001; ρ=0.233		P=0.11; ρ=-0.075
T helper 2 cells (Thorsson et al. 2018)	468		P<0.001; ρ=-0.245	469		P=0.35; ρ=0.043		P=0.61; ρ=-0.024		P=0.15; ρ=0.066		P=0.75; ρ=0.015		P=0.26; ρ=0.052		P=0.006; ρ=0.128		P=0.76; ρ=-0.014		P=0.040; ρ=-0.095
T helper 17 cells (Thorsson et al. 2018)	468		P=0.010; ρ=0.120	469		P=0.001; ρ=-0.159		P=0.009; ρ=-0.121		P=0.001; ρ=-0.155		P=0.001; ρ=-0.152		P=0.002; ρ=-0.145		P=0.003; ρ=-0.138		P=0.78; ρ=0.013		P=0.46; ρ=-0.034
γδ T cells (Thorsson et al. 2018)	468		P=0.71; ρ=0.017	469		P=0.74; ρ=0.016		P=0.73; ρ=-0.016		P=0.42; ρ=-0.037		P=0.40; ρ=-0.039		P=0.21; ρ=-0.058		P=0.89; ρ=0.006		P=0.67; ρ=0.020		P=0.10; ρ=0.076
Regulatory T cells (Thorsson et al. 2018)	468		P<0.001; ρ=0.533	469		P<0.001; ρ=-0.224		P=0.001; ρ=-0.154		P<0.001; ρ=-0.191		P<0.001; ρ=-0.223		P<0.001; ρ=-0.239		P<0.001; ρ=-0.431		P=0.004; ρ=0.132		P=0.33; ρ=0.045
Lymphocytes (Thorsson et al. 2018)	468		P<0.001; ρ=0.429	469		P<0.001; ρ=-0.244		P=0.021; ρ=-0.106		P<0.001; ρ=-0.181		P<0.001; ρ=-0.219		P<0.001; ρ=-0.247		P<0.001; ρ=-0.445		P<0.001; ρ=0.246		P=0.66; ρ=0.021
Mast cells (Thorsson et al. 2018)	468		P<0.001; ρ=-0.382	469		P<0.001; ρ=0.189		P=0.011; ρ=0.118		P=0.001; ρ=0.147		P<0.001; ρ=0.180		P<0.001; ρ=0.220		P<0.001; ρ=0.339		P=0.063; ρ=-0.086		P=0.95; ρ=0.003
Dendritic cells (Thorsson et al. 2018)	468		P=0.23; ρ=0.056	469		P=0.89; ρ=-0.006		P=0.69; ρ=0.019		P=0.79; ρ=-0.012		P=0.56; ρ=-0.027		P=0.68; ρ=-0.019		P=0.056; ρ=-0.088		P=0.001; ρ=0.155		P=0.60; ρ=-0.024
Macrophages (Thorsson et al. 2018)	468		P<0.001; ρ=-0.284	469		P<0.001; ρ=0.197		P=0.12; ρ=0.071		P=0.004; ρ=0.134		P<0.001; ρ=0.160		P<0.001; ρ=0.191		P<0.001; ρ=0.351		P<0.001; ρ=-0.265		P=0.87; ρ=-0.007
RNASEQ_CLUSTER_CONSENHIER	329 (100%)			329 (100%)
MITF-low	59 (17.9%)	727 [564-889]		59 (17.9%)	70.3 [68.1-72.6]		78.4 [76.1-80.8]		20.9 [15.9-25.9]		26.5 [22.6-30.4]		36.7 [32.4-41.0]		56.7 [53.8-59.7]		25.4 [22.0-28.9]		83.7 [80.5-86.8]
Keratin	102 (31.0%)	722 [546-899]		102 (31.0%)	68.8 [67.2-70.4]		79.8 [78.1-81.5]		19.8 [15.8-23.9]		25.3 [22.1-28.5]		40.1 [37.0-43.2]		58.1 [55.5-60.6]		33.4 [30.7-36.1]		86.6 [84.9-88.3]
Immune	168 (51.1%)	1950 [1705-2195]	P<0.001	168 (51.1%)	66.6 [65.4-67.8]	P=0.004	77.2 [75.7-78.7]	P=0.087	14.1 [11.8-16.5]	P=0.004	19.3 [17.4-21.3]	P<0.001	29.0 [27.0-31.0]	P<0.001	43.9 [41.9-46.0]	P<0.001	33.2 [31.6-34.9]	P<0.001	86.5 [85.0-88.0]	P=0.64
MIR subtype	320 (100%)			320 (100%)
Type 1	82 (25.6%)	1623 [1194-2051]		82 (25.6%)	66.2 [64.4-68.0]		78.4 [76.7-80.0]		12.9 [10.0-15.8]		19.7 [17.2-22.3]		31.5 [28.8-34.2]		46.8 [43.8-49.7]		34.6 [32.2-36.9]		86.3 [84.3-88.3]
Type 2	85 (26.6%)	1743 [1446-2040]		85 (26.6%)	67.4 [65.7-69.0]		77.6 [75.5-79.7]		12.9 [10.2-15.7]		18.7 [16.1-21.2]		28.5 [25.9-31.1]		46.0 [42.8-49.1]		33.0 [30.2-35.7]		86.4 [84.3-88.5]
Type 3	81 (25.3%)	945 [742-1147]		81 (25.3%)	69.2 [67.5-71.0]		78.5 [76.1-80.9]		19.9 [15.4-24.4]		25.2 [21.6-28.9]		37.3 [33.5-41.2]		55.5 [52.1-59.0]		31.1 [27.9-34.3]		86.1 [83.9-88.4]
Type 4	72 (22.5%)	1031 [787-1274]	P<0.001	72 (22.5%)	69.5 [67.5-71.5]	P=0.007	78.2 [76.1-80.3]	P=0.57	24.0 [18.7-29.3]	P=0.003	27.3 [23.4-31.2]	P=0.003	39.4 [35.5-43.3]	P<0.001	55.0 [52.0-58.0]	P<0.001	29.0 [26.3-31.7]	P=0.011	85.3 [82.7-87.9]	P=0.91
Protein cluster	199 (100%)			200 (100%)
Type 1	62 (31.2%))	1542 [1005-2079]		63 (31.5%))	67.9 [66.0-69.8]		79.1 [77.4-80.8]		18.0 [13.6-22.4]		24.0 [20.5-27.5]		33.5 [30.0-37.1]		48.8 [45.8-51.8]		32.5 [29.7-35.3]		88.4 [87.3-89.6]
Type 2	62 (31.2%)	1280 [995-1564]		62 (31.0%)	68.3 [66.3-70.3]		78.2 [75.8-80.5]		12.5 [9.3-15.6]		18.5 [15.5-21.5]		31.5 [28.2-34.8]		50.1 [45.9-54.2]		32.2 [29.1-35.3]		87.2 [84.9-89.6]
Type 3	60 (30.2%)	1282 [1002-1563]		60 (30.0%)	68.5 [66.2-70.9]		76.1 [73.3-78.8]		22.6 [16.8-28.3]		25.6 [21.2-30.1]		35.0 [30.5-39.6]		52.2 [48.0-56.4]		29.7 [26.4-33.1]		85.3 [82.1-88.5]
Type 4	15 (7.5%)	1981 [1019-2943]	P=0.42	15 (7.5%)	69.4 [65.3-73.5]	P=0.72	75.7 [69.3-82.1]	P=0.55	12.2 [4.9-19.5]	P=0.043	19.7 [10.7-28.6]	P=0.11	31.6 [23.1-40.1]	P=0.73	40.7 [30.3-51.1]	P=0.065	37.1 [27.6-46.7]	P=0.23	87.3 [83.6-91.1]	P=0.96
OncoSign cluster	310 (100%)			311 (100%)
1	29 (9.4%)	1935 [864-3006]		29 (9.3%)	67.5 [65.2-69.8]		80.1 [76.3-84.0]		25.0 [15.3-34.7]		25.7 [18.3-33.1]		36.2 [28.9-43.5]		47.9 [41.4-54.3]		36.8 [30.7-42.9]		85.4 [81.5-89.3]
2	44 (14.2%)	1119 [807-1432]		45 (14.5%)	68.0 [65.2-70.8]		75.9 [72.9-78.9]		17.3 [11.3-23.2]		22.1 [17.8-26.3]		36.6 [32.4-40.9]		54.1 [49.8-58.4]		31.6 [28.4-34.8]		86.7 [83.2-90.2]
3	68 (21.9%)	1272 [993-1551]		68 (21.9%)	68.8 [66.9-70.7]		79.3 [77.6-81.1]		18.5 [13.5-23.4]		23.8 [19.6-28.0]		35.3 [30.8-39.7]		51.0 [47.3-54.8]		30.4 [27.5-33.3]		87.1 [85.0-89.2]
4	58 (18.7%)	1164 [898-1430]		58 (18.6%)	67.9 [65.7-70.2]		78.7 [76.2-81.2]		15.9 [12.1-19.7]		21.8 [18.5-25.1]		35.3 [31.9-38.7]		52.3 [48.8-55.9]		30.8 [27.4-34.1]		86.1 [83.5-88.6]
5	31 (10.0%)	1377 [999-1755]		31 (10.0%)	64.5 [61.2-67.9]		76.9 [73.0-80.8]		10.7 [6.4-15.1]		16.1 [12.3-19.8]		23.6 [20.3-26.9]		44.4 [38.9-50.0]		30.1 [26.2-34.1]		84.3 [80.7-87.9]
6	33 (10.6%)	1240 [883-1596]		33 (10.6%)	69.6 [66.4-72.9]		81.7 [79.4-84.0]		17.7 [12.3-23.1]		25.2 [20.4-30.0]		33.4 [27.7-39.0]		53.2 [48.7-57.7]		29.4 [25.1-33.7]		88.0 [86.0-90.0]
7	47 (15.2%)	1738 [1249-2226]	P=0.43	47 (15.1%)	68.6 [66.7-70.4]	P=0.33	77.3 [74.8-79.9]	P=0.025	15.9 [11.4-20.3]	P=0.29	22.6 [18.8-26.5]	P=0.20	31.8 [28.2-35.4]	P=0.004	47.3 [43.8-50.7]	P=0.014	35.5 [31.7-39.3]	P=0.039	84.9 [81.6-88.2]	P=0.28
UV signature	317 (100%)			318 (100%)
No	54 (17.0%)	1662 [1053-2272]		54 (17.0%)	67.0 [64.9-69.2]		78.9 [76.5-81.3]		18.1 [12.9-23.4]		23.3 [19.1-27.6]		35.3 [31.3-39.4]		49.6 [45.5-53.8]		31.0 [27.7-34.2]		87.2 [85.3-89.0]
Yes	263 (83.0%)	1324 [1178-1470]	P=0.82	264 (83.0%)	68.2 [67.2-69.2]	P=0.25	78.2 [77.1-79.3]	P=0.57	16.9 [14.8-19.1]	P=0.67	22.2 [20.5-24.0]	P=0.59	33.3 [31.4-35.1]	P=0.29	50.4 [48.6-52.1]	P=0.76	32.1 [30.6-33.6]	P=0.62	85.9 [84.7-87.2]	P=0.84
UV rate	317		P=0.46; ρ=0.041	318		P=0.82; ρ=0.013		P=0.049; ρ=-0.111		P=0.095; ρ=-0.094		P=0.054; ρ=-0.108		P=0.003; ρ=-0.165		P=0.50; ρ=-0.038		P=0.40; ρ=0.048		P=0.53; ρ=0.035
Methylation subtype	330 (100%)			331 (100%)
Normal-like	69 (20.9%)	2545 [2011-3078]		70 (21.1%)	65.2 [63.6-66.8]		76.3 [74.1-78.6]		9.8 [7.6-12.0]		15.9 [13.7-18.2]		27.4 [24.6-30.2]		39.0 [36.0-42.0]		35.6 [33.4-37.9]		87.7 [86.0-89.5]
Hypo-methylated	84 (25.5%)	1069 [894-1244]		84 (25.4%)	64.2 [62.3-66.1]		76.9 [74.5-79.4]		11.9 [9.1-14.6]		17.7 [15.3-20.2]		26.3 [23.5-29.1]		49.0 [46.3-51.7]		24.1 [22.3-25.8]		82.0 [79.3-84.7]
Hyper-methylated	93 (28.2%)	1139 [939-1340]		93 (28.1%)	69.3 [67.8-70.8]		78.8 [77.0-80.6]		17.4 [13.9-20.9]		23.2 [20.3-26.1]		36.0 [33.4-38.7]		53.0 [50.5-55.6]		31.6 [29.3-33.9]		87.1 [85.3-88.8]
CpG island-methylated	84 (25.5%)	884 [706-1062]	P<0.001	84 (25.4%)	72.4 [70.9-73.9]	P=0.003	80.5 [78.9-82.0]	P=0.025	28.2 [23.1-33.3]	P<0.001	31.9 [28.3-35.5]	P<0.001	44.2 [40.6-47.8]	P<0.001	59.1 [56.1-62.1]	P<0.001	37.0 [33.6-40.4]	P<0.001	87.5 [85.5-89.4]	P<0.001
Methylation
CDKN2A (cg13601799)	328		P=0.53; ρ=-0.035	329		P=0.29; ρ=0.059		P=0.18; ρ=0.074		P=0.043; ρ=0.111		P=0.085; ρ=0.095		P=0.036; ρ=0.116		P=0.28; ρ=0.060		P=0.006; ρ=-0.150		P=0.71; ρ=0.021
KIT (cg10087973)	329		P=0.54; ρ=0.034	330		P=0.16; ρ=0.078		P=0.058; ρ=0.104		P=0.002; ρ=0.170		P=0.025; ρ=0.124		P=0.49; ρ=0.038		P=0.70; ρ=0.021		P=0.001; ρ=0.178		P=0.21; ρ=0.070
Total mutations	317		P=0.21; ρ=-0.071	318		P=0.45; ρ=-0.043		P=0.16; ρ=-0.082		P=0.21; ρ=-0.071		P=0.17; ρ=-0.076		P=0.009; ρ=-0.146		P=0.47; ρ=0.041		P=0.72; ρ=0.020		P=0.80; ρ=-0.015
Mean	849			849
Median	431			431
Range	15-49,557			15-49,557
CC>TT mutations	317		P=0.27; ρ=-0.062	318		P=0.095; ρ=0.094		P=0.27; ρ=-0.062		P=0.29; ρ=-0.059		P=0.67; ρ=-0.024		P=0.61; ρ=-0.029		P=0.32; ρ=0.056		P=0.20 ρ=-0.072		P=0.89; ρ=-0.007
C>T transitions at dipyrimidines	317		P=0.23; ρ=0.068	318		P=0.98; ρ=0.002		P=0.062; ρ=-0.105		P=0.24; ρ=-0.066		P=0.15; ρ=-0.081		P=0.014; ρ=-0.138		P=0.57; ρ=-0.032		P=0.027; ρ=0.124		P=0.43; ρ=0.045
C>T transitions at dipyrimidines in relation to total C>T transitions	317		P=0.33; ρ=0.055	318		P=0.58; ρ=-0.031		P=0.025; ρ=-0.126		P=0.18; ρ=-0.076		P=0.17; ρ=-0.077		P=0.021; ρ=-0.130		P=0.51; ρ=-0.037		P=0.034; ρ=0.119		P=0.15; ρ=0.081
Mutation
ARID2	317 (100%)			318 (100%)
Wild type	272 (85.8%)	1408 [1229-1587]		273 (85.8%)	68.0 [67.1-69.0]		78.3 [77.3-79.4]		16.7 [14.6-18.7]		22.0 [20.3-23.7]		33.4 [31.6-35.2]		50.1 [48.3-51.8]		31.9 [30.4-33.4]		85.9 [84.7-87.1]
Mutant	45 (14.2%)	1220 [941-1498]	P=0.93	45 (14.2%)	67.8 [64.9-70.8]	P=0.78	78.3 [75.1-81.5]	P=0.63	19.9 [13.8-25.9]	P=0.40	25.0 [20.2-29.8]	P=0,28	34.7 [29.7-39.7]	P=0.63	51.4 [47.3-55.4]	P=0.54	32.2 [28.7-35.7]	P=0.74	87.7 [84.9-90.4]	P=0.13
BRAF	317 (100%)			318 (100%)
Wild type	151 (47.6%)	1390 [1127-1653]		152 (47.8%)	67.9 [66.6-69.2]		78.1 [76.7-79.6]		19.1 [15.7-22.4]		23.2 [20.5-25.8]		35.7 [33.0-38.5]		50.9 [48.3-53.4]		32.1 [30.1-34.1]		86.6 [85.0-88.2]
Mutant	166 (52.4%)	1374 [1186-1562]	P=0.36	166 (52.2%)	68.1 [66.9-69.4]	P=0.77	78.5 [77.1-79.8]	P=0.77	15.3 [13.1-17.6]	P=0.84	21.7 [19.8-23.7]	P=0.93	31.7 [29.6-33.7]	P=0.066	49.7 [47.6-51.7]	P=0.41	31.7 [29.8-33.6]	P=0.80	85.8 [84.3-87.2]	P=0.063
NRAS	317 (100%)			318 (100%)
Wild type	229 (72.2%)	1483 [1278-1688]		230 (72.3%)	68.0 [66.9-69.0]		78.4 [77.2-79.6]		15.4 [13.4-17.5]		21.4 [19.6-23.2]		32.8 [30.9-34.7]		49.6 [47.7-51.5]		32.3 [30.7-34.0]		86.7 [85.5-87.9]
Mutant	88 (27.8%)	1116 [920-1313]	P=0.11	88 (27.7%)	68.1 [66.3-70.0]	P=0.79	78.0 [76.0-80.0]	P=0.75	21.6 [16.9-26.3]	P=0.097	25.1 [21.6-28.6]	P=0.15	35.7 [31.9-39.5]	P=0.29	51.9 [48.7-55.0]	P=0.25	30.8 [28.1-33.4]	P=0.35	84.8 [82.3-87.2]	P=0.36
KRAS	317 (100%)			318 (100%)
Wild type	313 (98.7%)	1389 [1229-1549]		314 (98.7%)	68.0 [67.1-68.9]		78.3 [77.3-79.3]		17.0 [15.0-19.0]		22.3 [20.7-23.9]		33.5 [31.8-35.2]		50.1 [48.5-51.8]		31.8 [30.4-33.1]		86.2 [85.1-87.2]
Mutant	4 (1.3%)	782 [-18.1-1583]	P=0.43	4 (1.3%)	70.6 [56.6-84.6]	P=0.54	81.3 [70.0-92.7]	P=0.59	25.6 [-6.3-57.6]	P=0.35	35.5 [-12.2-83.1]	P=0.36	44.9 [3.0-86.7]	P=0.33	57.6 [25.4-89.9]	P=0.45	41.6 [-11.1-94.3]	P=0.90	86.5 [67.4-105.5]	P=0.33
HRAS	317 (100%)			318 (100%)
Wild type	312 (98.4%)	1381 [1221-1542]		313 (98.4%)	67.9 [67.0-68.8]		78.3 [77.3-79.3]		17.1 [15.1-19.1]		22.4 [20.7-24.0]		33.6 [31.8-35.3]		50.1 [48.5-51.7]		32.0 [30.6-33.4]		86.1 [85.0-87.1]
Mutant	5 (1.6%)	1404 [291-2517]	P=0.58	5 (1.6%)	72.1 [57.3-86.8]	P=0.18	78.1 [66.4-89.8]	P=0.86	17.0 [-5.0-39.0]	P=0.83	25.8 [6.4-45.2]	P=0.49	36.1 [18.4-53.8]	P=0.54	60.1 [40.8-79.4]	P=0.18	28.6 [20.0-37.1]	P=0.57	92.5 [90.2-94.8]	P=0.011
NF1	317 (100%)			318 (100%)
Wild type	272 (85.8%)	1399 [1222-1576]		272 (85.5%)	68.2 [67.2-69.1]		78.7 [77.6-79.7]		17.5 [15.4-19.6]		22.9 [21.2-24.7]		33.6 [31.7-35.4]		49.9 [48.2-51.7]		32.1 [30.6-33.7]		86.2 [85.1-87.4]
Mutant	45 (14.2%)	1275 [941-1609]	P=0.64	46 (14.5%)	67.0 [64.1-69.9]	P=0.60	76.3 [73.3-79.3]	P=0.078	14.8 [9.3-20.4]	P=0.047	19.3 [15.2-23.4]	P=0.12	33.7 [29.3-38.1]	P=0.98	52.0 [47.2-56.7]	P=0.29	30.5 [27.3-33.8]	P=0.68	85.6 [82.0-89.2]	P=0.49
IDH1	317 (100%)			318 (100%)
Wild type	299 (94.3%)	1405 [1238-1571]		300 (94.3%)	67.9 [67.0-68.8]		78.3 [77.2-79.3]		16.0 [14.1-17.9]		21.6 [20.0-23.2]		33.0 [31.3-34.7]		49.8 [48.1-51.4]		31.5 [30.1-32.8]		86.2 [85.1-87.3]
Mutant	18 (5.7%)	996 [619-1373]	P=0.32	18 (5.7%)	69.3 [64.8-73.7]	P=0.48	78.7 [74.3-83.1]	P=0.89	35.4 [23.5-47.3]	P<0.001	35.8 [26.1-45.5]	P=0.002	43.9 [33.9-53.9]	P=0.017	58.1 [50.2-66.0]	P=0.024	39.5 [29.8-49.2]	P=0.034	85.9 [80.9-91.0]	P=0.99
GNA11	317 (100%)			318 (100%)
Wild type	310 (97.8%)	1391 [1229-1552]		311 (97.8%)	67.9 [67.0-68.8]		78.1 [77.1-79.1]		17.1 [15.1-19.1]		22.2 [20.6-23.9]		33.5 [31.7-35.2]		50.1 [48.5-51.8]		32.0 [30.6-33.4]		86.1 [85.0-87.2]
Mutant	7 (2.2%)	974 [328-1620]	P=0.59	7 (2.2%)	73.7 [67.7-79.6]	P=0.070	86.4 [84.7-88.2]	P=0.004	18.7 [1.9-35.4]	P=0.93	30.1 [13.7-46.6]	P=0.19	40.2 [25.7-54.7]	P=0.24	55.7 [41.1-70.3]	P=0.33	29.5 [21.3-37.7]	P=0.71	90.3 [87.5-93.1]	P=0.15
GNAQ	317 (100%)			318 (100%)
Wild type	311 (98.1%)	1387 [1226-1547]		312 (98.1%)	67.9 [67.0-69.0]		78.3 [77.3-79.3]		17.1 [15.1-19.1]		22.3 [20.7-23.9]		33.3 [31.6-35.0]		50.3 [48.6-51.9]		31.8 [30.4-33.2]		86.1 [85.0-87.2]
Mutant	6 (1.9%)	1110 [-215-2435]	P=0.51	6 (1.9%)	74.7 [67.2-82.2]	P=0.048	79.0 [68.0-90.0]	P=0.76	18.0 [-5,.2-41.2]	P=0.87	29.0 [10.0-48.1]	P=0.27	48.6 [31.3-66.0]	P=0.025	49.3 [28.6-70.1]	P=0.83	38.4 [17.6-59.2]	P=0.60	88.8 [81.8-95.8]	P=0.25
CDK4	317 (100%)			318 (100%)
Wild type	311 (98.1%)	1387 [1226-1548]		312 (98.1%)	68.0 [67.1-68.9]		78.3 [77.3-79.3]		17.2 [15.2-19.2]		22.5 [20.8-24.1]		33.6 [31.9-35.3]		50.4 [48.7-52.0]		32.0 [30.6-33.4]		86.1 [85.0-87.2]
Mutant	6 (1.9%)	1082 [88-2077]	P=0.64	6 (1.9%)	67.4 [55.9-78.9]	P=0.81	78.6 [69.4-87.7]	P=0.99	12.7 [-4.2-29.6]	P=0.46	19.2 [5.0-33.4]	P=0.63	35.3 [21.7-48.9]	P=0.66	42.8 [29.1-56.5]	P=0.19	28.2 [17.0-39.4]	P=0.50	87.9 [82.0-93.7]	P=0.98
CDKN2A	317 (100%)			318 (100%)
Wild type	275 (86.8%)	1417 [1240-1594]		276 (86.8%)	68.1 [67.2-69.1]		78.1 [77.0-79.2]		17.2 [15.0-19.3]		22.4 [20.7-24.2]		34.1 [32.3-36.0]		50.4 [48.7-52.2]		32.3 [30.8-33.8]		86.2 [85.0-87.4]
Mutant	42 (13.2%)	1146 [850-1442]	P=0.42	42 (13.2%)	67.3 [64.6-70.1]	P=0.72	79.9 [77.7-82.1]	P=0.36	16.8 [11.5-22.1]	P=0.95	22.5 [17.8-27.2]	P=0.98	30.2 [25.5-34.9]	P=0.12	49.0 [44.6-53.3]	P=0.57	29.3 [25.8-32.8]	P=0.11	85.9 [82.8-88.9]	P=0.73
DDX3X	317 (100%)			318 (100%)
Wild type	297 (93.7%)	1384 [1219-1550]		298 (93.7%)	68.0 [67.1-69.0]		78.5 [77.5-79.5]		17.3 [15.3-19.4]		22.7 [21.0-24.4]		34.0 [32.2-35.7]		50.5 [48.8-52.2]		32.1 [30.7-33.5]		86.1 [85.0-87.2]
Mutant	20 (6.3%)	1336 [750-1923]	P=0.98	20 (6.3%)	67.5 [63.7-71.3]	P=0.74	75.6 [70.2-81.1]	P=0.21	14.1 [5.4-22.8]	P=0.18	18.5 [11.5-25.5]	P=0.14	28.1 [21.7-34.5]	P=0.096	46.7 [39.5-53.9]	P=0.36	29.0 [23.8-34.1]	P=0.36	86.4 [80.1-92.7]	P=0.12
KIT	317 (100%)			318 (100%)
Wild type	305 (96.2%)	1386 [1223-1548]		306 (96.2%)	68.0 [67.1-69.0]		78.4 [77.3-79.4]		17.4 [15.3-19.4]		22.6 [20.9-24.3]		33.5 [31.8-35.3]		50.1 [48.4-51.7]		31.9 [30.5-33.3]		86.0 [84.9-87.2]
Mutant	12 (3.8%)	1275 [431-2119]	P=0.73	12 (3.8%)	67.3 [63.2-71.4]	P=0.70	76.8 [72.5-81.1]	P=0.24	10.9 [4.2-17.7]	P=0.37	17.9 [13.1-22.7]	P=0.55	36.0 [29.7-42.3]	P=0.35	54.5 [47.6-61.4]	P=0.28	33.2 [25.2-41.1]	P=0.80	89.1 [85.4-92.8]	P=0.13
MAP2K1	317 (100%)			318 (100%)
Wild type	301 (95.0%)	1376 [1214-1538]		302 (95.0%)	68.0 [67.1-69.0]		78.3 [77.2-79.3]		17.1 [15.1-19.2]		22.4 [20.8-24.1]		33.7 [31.9-35.5]		50.4 [48.7-52.1]		31.9 [30.4-33.3]		86.2 [85.0-87.3]
Mutant	16 (5.0%)	1487 [668-2306]	P=0.77	16 (5.0%)	67.3 [63.9-70.8]	P=0.64	79.2 [72.9-85.5]	P=0.35	16.7 [7.1-26.3]	P=0.72	21.9 [15.6-28.3]	P=0.66	31.9 [26.0-37.8]	P=0.86	47.5 [40.7-54.3]	P=0.46	33.0 [27.4-38.6]	P=0.46	85.7 [81.9-89.5]	P=0.25
PPP6C	317 (100%)			318 (100%)
Wild type	294 (92.7%)	1389 [1226-1552]		295 (92.8%)	68.0 [67.0-68.9]		78.3 [77.3-79.4]		16.7 [14.7-18.7]		22.2 [20.5-23.9]		33.9 [32.1-35.7]		50.2 [48.5-51.9]		31.9 [30.5-33.4]		86.3 [85.2-87.4]
Mutant	23 (7.3%)	1283 [588-1979]	P=0.36	23 (7.2%)	68.3 [64.9-71.8]	P=0.93	78.2 [74.6-81.8]	P=0.77	22.1 [12.6-31.5]	P=0.15	25.0 [18.5-31.5]	P=0.25	30.0 [24.0-35.9]	P=0.25	50.8 [44.8-56.8]	P=0.86	31.5 [26.6-36.4]	P=0.88	84.3 [79.1-89.5]	P=0.50
PTEN	317 (100%)			318 (100%)
Wild type	290 (91.5%)	1390 [1222-1558]		291 (91.5%)	67.9 [66.9-68.8]		78.0 [76.9-79.1]		17.0 [14.9-19.0]		22.1 [20.5-23.9]		33.5 [31.7-35.3]		49.9 [48.2-51.7]		32.0 [30.6-33.5]		85.9 [84.8-87.1]
Mutant	27 (8.5%)	1290 [829-1751]	P=0.62	27 (8.5%)	69.6 [66.2-73.0]	P=0.31	81.4 [79.1-83.8]	P=0.065	18.9 [12.3-25.5]	P=0.15	25.2 [19.7-30.7]	P=0.15	34.7 [28.2-41.3]	P=0.78	53.6 [48.5-58.6]	P=0.21	30.7 [25.8-35.5]	P=0.56	88.7 [86.3-91.0]	P=0.11
RAC1	317 (100%)			318 (100%)
Wild type	297 (93.7%)	1368 [1206-1530]		298 (93.7%)	68.3 [67.4-69.2]		78.2 [77.2-79.2]		16.6 [14.7-18.5]		22.2 [20.5-23.8]		33.4 [31.7-35.1]		50.4 [48.8-52.1]		31.9 [30.5-33.3]		86.5 [85.4-87.5]
Mutant	20 (6.3%)	1578 [818-2339]	P=0.79	20 (6.3%)	64.1 [60.0-68.1]	P=0.031	79.9 [74.8-85.0]	P=0.11	24.8 [12.1-37.5]	P=0.88	26.2 [16.7-35.6]	P=0.91	36.6 [26.6-46.6]	P=0.88	47.4 [38.3-56.5]	P=0.52	32.3 [26.5-38.1]	P=0.64	81.6 [74.6-88.7]	P=0.041
RB1	317 (100%)			318 (100%)
Wild type	305 (96.2%)	1373 [1210-1535]		306 (96.2%)	67.9 [67.0-68.9]		78.4 [77.4-79.4]		17.4 [15.3-19.4]		22.4 [20.8-24.1]		33.4 [31.7-35.2]		50.3 [48.6-51.9]		31.7 [30.3-33.0]		86.1 [85.0-87.3]
Mutant	12 (3.8%)	1607 [926-2288]	P=0.24	12 (3.8%)	69.6 [64.0-75.2]	P=0.59	76.1 [68.9-83.2]	P=0.51	10.7 [4.0-16.8]	P=0.33	22.2 [11.5-32.9]	P=0.89	38.1 [26.6-49.6]	P=0.35	49.5 [40.2-58.8]	P=0.69	38.4 [25.5-51.4]	P=0.28	86.4 [80.1-92.7]	P=0.64
TP53	317 (100%)			318 (100%)
Wild type	268 (84.5%)	1395 [1219-1572]		269 (84.6%)	68.6 [67.6-69.5]		78.7 [77.7-79.7]		17.9 [15.7-20.1]		23.4 [21.6-25.1]		34.9 [33.1-36.8]		51.0 [49.2-52.7]		32.3 [30.8-33.8]		86.7 [85.5-87.8]
Mutant	49 (15.5%)	1305 [951-1658]	P=0.81	49 (15.4%)	64.9 [62.4-67.4]	P=0.013	76.1 [72.2-79.9]	P=0.68	12.9 [8.1-17.7]	P=0.021	17.2 [13.3-21.2]	P=0.002	26.4 [22.4-30.4]	P<0.001	46.4 [41.8-50.9]	P=0.058	29.6 [25.9-33.2]	P=0.37	83.3 [79.9-86.7]	P=0.052
TERT	113 (100%)			113 (100%)
Wild type	39 (34.5%)	1548 [1091-2004]		39 (34.5%)	69.8 [67.2-72.3]		78.1 [75.9-80.2]		18.6 [12.4-24.8]		23.0 [17.5-28.4]		35.5 [30.4-40.5]		48.5 [42.9-54.0]		32.6 [29.4-35.8]		90.1 [88.9-91.3]
Mutant	74 (65.5%)	1083 [860-1307]	P=0.11	74 (65.5%)	69.8 [68.1-71.5]	P=0.82	74.5 [72.7-76.3]	P=0.012	16.6 [13.1-20.0]	P=0.55	22.8 [19.8-25.9]	P=0.49	35.3 [32.1-38.5]	P=0.88	53.5 [50.5-56.5]	P=0.13	32.0 [28.9-35.1]	P=0.68	85.0 [82.3-87.7]	P=0.005
Ploidy (Carter et al. 2012)	298		P=0.66; ρ=-0.025	299		P=0.90; ρ=0.008		P=0.66; ρ=0.026		P=0.55; ρ=0.039		P=0.48; ρ=0.041		P=0.47; ρ=0.042		P=0.18; ρ=0.078		P=0.65; ρ=0.026		P=0.51; ρ=-0.038
CNA
BRAF	330		P=0.17; ρ=0.076	331		P=0.85; ρ=0.011		P=0.88; ρ=-0.008		P=0.91; ρ=-0.007		P=0.68; ρ=-0.023		P=0.54; ρ=-0.034		P=0.99; ρ=0.000		P=0.98; ρ=0.002		P=0.32; ρ=-0.055
NRAS	331		P=0.50; ρ=0.038	331		P=0.005; ρ=-0.152		P=0.32; ρ=-0.055		P=0.47; ρ=-0.040		P=0.069; ρ=-0.100		P=0.18; ρ=-0.075		P=0.016; ρ=-0.132		P=0.93; ρ=-0.005		P=0.36; ρ=-0.050
MITF	330		P=0.86; ρ=0.009	331		P=0.17; ρ=-0.077		P=0.37; ρ=0.049		P=0.70; ρ=0.021		P=0.82; ρ=0.013		P=0.052; ρ=-0.107		P=0.70; ρ=0.021		P=0.74; ρ=0.018		P=0.21; ρ=-0.069
KIT	330		P=0.90; ρ=-0.007	331		P=0.88; ρ=0.009		P=0.44; ρ=0.043		P=0.68; ρ=0.023		P=0.78; ρ=0.016		P=0.71; ρ=0.020		P=0.98; ρ=-0.001		P=0.85; ρ=-0.011		P=0.093; ρ=0.092
PDGFRA	330		P=0.42; ρ=-0.044	331		P=0.76; ρ=-0.017		P=0.29; ρ=0.058		P=0.60; ρ=0.029		P=0.65; ρ=0.025		P=0.73; ρ=0.019		P=0.80; ρ=0.014		P=0.55; ρ=-0.033		P=0.18; ρ=0.075
KDR	330		P=0.67; ρ=-0.024	331		P=0.81; ρ=0.013		P=0.37; ρ=0.049		P=0.55; ρ=0.033		P=0.68; ρ=0.023		P=0.68; ρ=0.023		P=0.94; ρ=0.004		P=0.78; ρ=-0.016		P=0.060; ρ=0.104
MYC	330		P=0.73; ρ=0.019	331		P=0.30; ρ=0.057		P=0.041; ρ=0.112		P=0.41; ρ=0.045		P=0.15; ρ=0.079		P=0.26; ρ=0.062		P=0.70; ρ=-0.021		P<0.001; ρ=-0.200		P=0.56; ρ=-0.032
CCND1	330		P=0.58; ρ=0.030	331		P=0.47; ρ=-0.040		P=0.74; ρ=0.018		P=0.47; ρ=-0.039		P=0.43; ρ=-0.044		P=0.21; ρ=-0.069		P=0.93; ρ=-0.005		P=0.57; ρ=-0.031		P=0.40; ρ=0.046
CDK4	330		P=0.45; ρ=-0.042	331		P=0.45; ρ=0.042		P=0.26; ρ=0.062		P=0.66; ρ=0.024		P=0.76; ρ=-0.017		P=0.60; ρ=-0.029		P=0.69; ρ=-0.022		P=0.24; ρ=-0.065		P=0.78; ρ=0.016
MDM2	330		P=0.30; ρ=-0.057	331		P=0.19; ρ=0.072		P=0.11; ρ=0.088		P=0.25; ρ=0.063		P=0.36; ρ=0.050		P=0.94; ρ=0.004		P=0.86; ρ=0.010		P=0.55; ρ=-0.033		P=0.64; ρ=-0.026
TERT	330		P=0.48; ρ=0.039	331		P=0.60; ρ=-0.029		P=0.71; ρ=0.021		P=0.50; ρ=-0.037		P=0.52; ρ=-0.036		P=0.43; ρ=-0.044		P=0.62; ρ=-0.027		P=0.63; ρ=-0.026		P=0.78; ρ=0.015
EP300	330		P=0.012; ρ=-0.138	331		P=0.53; ρ=-0.035		P=0.90; ρ=-0.007		P=0.13; ρ=0.084		P=0.16; ρ=0.078		P=0.15; ρ=0.079		P=0.11; ρ=0.088		P=0.27; ρ=-0.061		P=0.015; ρ=-0.133
NOTCH2	330		P=0.98; ρ=-0.001	331		P=0.15; ρ=-0.080		P=0.92; ρ=0.005		P=0.18; ρ=-0.073		P=0.053; ρ=-0.106		P=0.76; ρ=-0.017		P=0.19; ρ=-0.072		P=0.063; ρ=-0.102		P=0.76; ρ=-0.017
CDKN2A	330		P=0.021; ρ=0.127	331		P=0.048; ρ=-0.109		P=0.22; ρ=-0.068		P=0.30; ρ=-0.058		P=0.27; ρ=-0.061		P=0.26; ρ=-0.062		P<0.001; ρ=-0.216		P=0.005; ρ=0.154		P=0.23; ρ=-0.066
PTEN	330		P=0.55; ρ=0.033	331		P=0.066; ρ=-0.101		P=0.24; ρ=-0.065		P=0.97; ρ=-0.002		P=0.71; ρ=-0.021		P=0.65; ρ=-0.025		P=0.61; ρ=-0.028		P=0.019; ρ=0.129		P=0.16; ρ=0.078
TP53	330		P=0.22; ρ=0.068	331		P=0.28; ρ=0.059		P=0.27; ρ=0.061		P=0.71; ρ=0.021		P=0.34; ρ=0.052		P=0.046; ρ=0.110		P=0.43; ρ=0.044		P=0.63; ρ=0.027		P=0.015; ρ=0.134
PPP6C	330		P=0.67; ρ=-0.023	331		P=0.27; ρ=0.060		P=0.82; ρ=-0.012		P=0.94; ρ=0.004		P=0.29; ρ=0.059		P=0.17; ρ=0.075		P=0.38; ρ=0.049		P=0.012; ρ=0.139		P=0.14; ρ=0.081
ARID2	330		P=0.54; ρ=0.034	331		P=0.59; ρ=0.030		P=0.35; ρ=0.051		P=0.43; ρ=-0.043		P=0.63; ρ=-0.027		P=0.071; ρ=-0.100		P=0.091; ρ=-0.093		P=0.055; ρ=-0.105		P=0.44; ρ=-0.043
IDH1	330		P=0.39; ρ=-0.048	331		P=0.51; ρ=0.037		P=0.98; ρ=0.002		P<0.001; ρ=0.254		P<0.001; ρ=0.229		P=0.058; ρ=0.104		P=0.39; ρ=0.047		P=0.80; ρ=-0.014		P=0.16; ρ=-0.078
MAP2K1	330		P=0.46; ρ=0.041	331		P=0.25; ρ=-0.063		P=0.92; ρ=0.006		P=0.53; ρ=-0.034		P=0.28; ρ=-0.059		P=0.25; ρ=-0.063		P=0.13; ρ=-0.083		P=0.30; ρ=0.057		P=0.59; ρ=-0.029
DDX3X	330		P=0.003; ρ=0.164	331		P=0.84; ρ=-0.011		P=0.020; ρ=0.128		P=0.018; ρ=0.130		P=0.053; ρ=0.107		P=0.54; ρ=0.034		P=0.17; ρ=-0.076		P=0.52; ρ=0.036		P=0.64; ρ=0.026
RAC1	330		P=0.19; ρ=-0.072	331		P=0.37; ρ=0.049		P=0.23; ρ=0.066		P=0.14; ρ=0.081		P=0.20; ρ=0.070		P=0.23; ρ=0.067		P=0.29; ρ=0.058		P=0.35; ρ=-0.051		P=0.70; ρ=0.021
NF1	330		P=0.80; ρ=0.014	331		P=0.46; ρ=0.041		P=0.80; ρ=0.014		P=0.22; ρ=0.068		P=0.14; ρ=0.082		P=0.050; ρ=0.108		P=0.088; ρ=0.094		P=0.29; ρ=-0.059		P=0.78; ρ=0.016
CASP8	330		P=0.61; ρ=-0.028	331		P=0.66; ρ=0.024		P=0.96; ρ=0.003		P<0.001; ρ=0.231		P<0.001; ρ=0.202		P=0.11; ρ=0.089		P=0.59; ρ=0.030		P=0.72; ρ=-0.019		P=0.10; ρ=-0.089
CTNNB1	330		P=0.67; ρ=-0.024	331		P=0.14; ρ=-0.081		P=0.38; ρ=0.048		P=0.53; ρ=0.035		P=0.57; ρ=0.031		P=0.81; ρ=-0.014		P=0.69; ρ=0.022		P=0.20; ρ=0.071		P=0.77; ρ=0.016
PCDHGA1	330		P=0,020; ρ=0.128	331		P=0.023; ρ=0.125		P=0.004; ρ=0.158		P=0.73; ρ=0.019		P=0.42; ρ=0.044		P=0.26; ρ=0.062		P=0.68; ρ=0.023		P=0.013; ρ=0.137		P<0.001; ρ=0.252
SERPINB3	330		P=0.69; ρ=-0.022	331		P=0.82; ρ=-0.012		P=0.69; ρ=0.022		P=0.66; ρ=-0.024		P=0.62; ρ=-0.027		P=0.77; ρ=0.017		P=0.38; ρ=0.048		P=0.004; ρ=-0.160		P=0.70; ρ=-0.021
IRF7	330		P=0.46; ρ=0.041	331		P=0.78; ρ=-0.016		P=0.098; ρ=-0.091		P=0.89; ρ=-0.007		P=0.42; ρ=-0.045		P=0.096; ρ=-0.092		P=0.44; ρ=0.043		P=0.23; ρ=0.066		P=0.26; ρ=0.062
HRAS	330		P=0.46; ρ=0.041	331		P=0.78; ρ=-0.016		P=0.098; ρ=-0.091		P=0.89; ρ=-0.007		P=0.42; ρ=-0.045		P=0.096; ρ=-0.092		P=0.44; ρ=0.043		P=0.23; ρ=0.066		P=0.26; ρ=0.062
PTPN11	330		P=0.81; ρ=-0.014	331		P=0.68; ρ=-0.023		P=0.79; ρ=-0.015		P=0.38; ρ=-0.048		P=0.21; ρ=-0.069		P=0.026; ρ=-0.123		P=0.22; ρ=-0.068		P=0.005; ρ=-0.154		P=0.18; ρ=-0.074
KRAS	330		P=0.002; ρ=-0.172	331		P=0.98; ρ=0.001		P=0.31; ρ=0.056		P=0.22; ρ=0.067		P=0.16; ρ=0.078		P=0.26; ρ=0.062		P=0.26; ρ=0.062		P=0.36; ρ=-0.051		P=0.061; ρ=-0.103
GNA11	330		P=0.005; ρ=0.154	331		P=0.085; ρ=0.095		P=0.40; ρ=0.046		P=0.75; ρ=-0.018		P=0.94; ρ=-0.004		P=0.34; ρ=-0.052		P=0.97; ρ=-0.002		P=0.62; ρ=-0.028		P=0.046; ρ=0.110
GNAQ	330		P=0.94; ρ=-0.004	331		P=0.36; ρ=0.050		P=0.74; ρ=-0.018		P=0.91; ρ=-0.004		P=0.53; ρ=0.035		P=0.26; ρ=0.062		P=0.82; ρ=0.012		P=0.053; ρ=0.106		P=0.10; ρ=0.090
AKT1	330		P=0.79; ρ=-0.015	331		P=0.63; ρ=-0.027		P=0.17; ρ=-0.075		P=0.18; ρ=-0.074		P=0.50; ρ=-0.038		P=0.97; ρ=-0.002		P=0.57; ρ=0.032		P=0.82; ρ=0.012		P=0.65; ρ=-0.025
APC	330		P=0.16; ρ=0.078	331		P=0.022; ρ=0.126		P<0.001; ρ=0.192		P=0.15; ρ=0.079		P=0.082; ρ=0.096		P=0.037; ρ=0.115		P=0.41; ρ=0.045		P=0.009; ρ=0.143		P<0.001; ρ=0.200
EZH2	330		P=0.26; ρ=0.062	331		P=0.59; ρ=0.030		P=0.28; ρ=0.060		P=0.38; ρ=0.049		P=0.57; ρ=0.031		P=0.53; ρ=0.035		P=0.85; ρ=0.010		P=0.97; ρ=0.002		P=0.63; ρ=-0.027
FBXW7	330		P=0.96; ρ=-0.003	331		P=0.85; ρ=-0.010		P=0.74; ρ=-0.018		P=0.54; ρ=0.035		P=0.86; ρ=0.009		P=0.53; ρ=0.035		P=0.41; ρ=0.045		P=0.27; ρ=0.061		P=0.045; ρ=0.11
GNAS	330		P=0.28; ρ=-0.059	331		P=0.96; ρ=-0.003		P=0.99; ρ=0.001		P=0.017; ρ=0.132		P=0.059; ρ=0.104		P=0.20; ρ=0.071		P=0.059; ρ=0.104		P=0.40; ρ=-0.046		P=0.68; ρ=-0.023
PIK3CA	330		P=0.67; ρ=0.024	331		P=0.001; ρ=-0.186		P=0.71; ρ=-0.021		P=0.24; ρ=-0.065		P=0.079; ρ=-0.097		P<0.001; ρ=-0.195		P=0.036; ρ=-0.115		P=0.13; ρ=-0.085		P=0.30; ρ=-0.057
